# Supplementary material for: Inferring Weighted Directed Association Network from Multivariate Time Series with a Synthetic Method of Partial Symbolic Transfer Entropy Spectrum and Granger Causality
Source: PLoS One. 2016 Nov 10;11(11):e0166084. doi: 10.1371/journal.pone.0166084 (PMC5104482; doi:10.1371/journal.pone.0166084)
Supplement: S1 Dataset — (CSV) [file pone.0166084.s001.csv]

x1	x2	x3	x4	x5
23.6817479773227	9.91108869434308	16.1548854283024	25.5256671535723	17.7186005298891
19.1551167923837	7.49670796023584	14.380482507421	25.8250680388109	24.5396259056834
15.0318070278365	7.1739798941822	13.71621880434	25.3959044425388	28.6374255149749
13.1090791631802	9.260577630506	14.3453278576316	22.1237681258327	35.0822154879147
16.0129849930309	16.2686143174262	12.2852122715806	18.2004075799858	34.3836043660944
14.7360171877566	24.6122011689032	13.7997257675401	15.5512853018338	35.9529914765065
15.2206965341734	30.6982691874175	16.9846488288335	18.4953680247334	35.3396177207545
19.1990514729982	35.5169664823236	19.5532276622418	17.2372148577324	34.3396166623211
21.6365096604672	39.0233444939674	19.9774948269845	15.9183309472023	29.7439689177008
25.9803881523848	39.9159801681652	24.138584273533	19.9186705261191	27.1352250095367
26.9291248937237	36.3157439784059	25.6675781490484	23.7001215392191	31.4613594140468
28.3164686923709	33.2525294475704	26.1291378371729	25.4873144867675	30.7116357518056
28.249814031053	26.089390995046	28.7044170095707	27.1607182856507	28.3381940147524
30.5903435004554	22.1099777288967	27.3675608997509	28.954356509293	29.4898864854908
29.3287981455794	17.8591548810808	25.6694419314968	29.7428369968187	33.6617777128951
27.0180828223926	13.5441724101921	26.6845070043519	33.0728131620141	37.1009709015146
23.9984559657558	14.042338645013	27.8359235705496	31.6714966536737	39.6268673464478
24.6691172922328	15.3269480548989	26.9129878847088	29.2919423113237	38.2682588718924
22.9617526130438	18.6409998922166	26.8381183941596	26.2944794679623	42.2127169253602
21.7267919235697	23.5998042482811	27.3154356145634	26.2599726287776	44.3668145986495
23.122612527008	25.6720029921109	26.9029453102762	25.6517361399242	43.526425749753
22.3906699684789	28.6339898281266	28.5535539082653	25.0414846722659	41.5051676748128
26.2968578798661	31.8974374238189	29.3666957822645	26.260569737517	37.5406093255015
27.3618672423904	33.2269400378461	29.4068031371489	26.1433141948857	38.3423523848273
29.2435374080349	32.8421730929649	30.378892259732	28.7990576223694	36.8496035996656
29.1750217853095	28.9544749124779	32.4231562847331	29.463796268912	35.9560764842783
29.7722739019498	28.7054432913165	32.2268805664756	30.9941014017505	37.93892966596
31.024492166576	26.2161331801731	32.8497336678821	32.2882730947367	38.9851383815022
30.6051142980043	21.627313395625	32.9902037333209	30.9432715224308	39.6448141703551
30.3467517994476	20.6170059177275	33.5508632444581	33.5904075871953	40.7542412906818
27.2200677394988	18.4713380186031	32.0828245630721	33.0157134091773	40.4670799760887
28.1046181756331	18.9699264307089	31.0999224784811	33.0507294217077	43.6388942799187
26.8109609473107	19.4223619705772	29.9732566297619	29.4218109671113	41.592170355404
26.4241383614678	19.9515537572289	33.0760324356865	29.270438378682	44.1881363094492
25.9710035916525	23.6523383926908	32.9867495146427	27.2792025642609	43.8899761159982
24.9998564301959	27.8670956779077	34.3457792653013	29.5485563577244	43.1768296195016
27.9644051808717	29.418497706261	34.3314807167961	28.7758844422882	39.5173510080952
28.5013533139006	29.0867188871124	34.6458345255128	28.7022650561253	41.095173502226
31.0284070093723	29.5266418919539	35.6534700413511	29.9059449858933	40.2839647417223
30.5801489174714	31.1667485120238	35.2111428840409	30.1037198223371	40.5293672617081
31.4330722649763	29.4073870448801	34.6719494152608	33.1165059676654	38.9075447235314
29.4559104685678	26.1978735312627	34.3132529206672	34.298930715655	39.9695785589325
30.6245897573081	24.7548363428623	35.0888006114476	34.0833288959448	40.1000299825904
32.8863655578823	22.1144190858474	33.1546369834722	33.4025896982532	41.6150234523386
31.132708495638	20.4607696601552	33.1215247811756	33.005069401101	43.4094144210865
31.0379790626722	18.2321626253919	32.8114989160532	37.189830541799	45.677921130557
28.945671934391	20.3980324823686	33.9815089951642	32.5421003298954	44.8650535407265
30.471973038351	21.9442910844718	34.8375883207866	34.4207037460935	46.0068888124154
29.3874231654341	25.1577679533236	33.3919708743868	31.6980659515574	45.9138502187132
29.2145852031255	25.2248555165301	33.3618857412152	31.5255677458993	46.3377558262792
27.8048924763945	25.5505005816377	34.6528651208452	31.9763487500157	43.7553477914697
29.525707818472	29.2596360828085	35.0137043338932	30.450545033401	45.9270263724169
33.8904234541718	29.493972632244	35.6270524391313	28.9304245621942	42.4406094684773
31.4986135072746	30.5087335121602	34.7294166854572	30.7923804316172	44.4620488777659
32.0872371564681	27.6396262587009	38.2675675316625	35.0586677939657	43.1790225724827
31.7543244410157	25.2504252971076	37.4841729077657	34.7782966527911	42.7176999149959
30.5009520313518	24.9646130484087	36.3312239834715	33.8154165087853	41.2172139689293
32.6359963806645	23.016817679558	35.8649647487449	33.7204452338796	42.4339385907329
29.2951718091946	22.2661205164067	33.601413325846	32.3017349774871	45.9594330861577
29.1126876294068	19.9969913795768	35.6105859488833	34.5759904247651	45.1414063239684
29.6376811420811	21.7589026777999	35.3755913357306	30.5741576093167	45.5846855837492
30.0604181253573	23.241624817191	34.1486675233939	31.800389871152	44.7707018527384
31.3041546002364	23.5022155890798	33.3838422746999	32.4426124594183	43.180229560873
29.69688459897	22.8512065663848	36.6924184832347	33.1916824070422	44.7192470920038
29.2205189375922	23.3720711400192	38.2691611354108	31.3467845546536	41.76528985276
28.4702354409191	25.69006802196	37.0743713843357	32.0044905283733	42.0821566268348
30.2227234237202	26.6704127128045	37.2416715948915	32.9493655749678	44.7741743310622
29.1717313908941	27.2972477148957	36.40830161913	29.9420872197855	44.5054743200654
29.3928470289986	26.7083715101215	37.156863367185	32.7322830263908	43.5348186281105
31.3244977184812	28.7887819446955	34.7358652974097	31.6853162785694	43.9714764233026
32.3551841662971	26.1990767121081	35.8066754689733	31.6420052976613	43.9043201436585
32.275565075947	24.2696926466076	37.207160700055	32.5034595065725	40.8206910277492
29.2742398234757	26.0654063745491	37.1134960599253	32.0877295140958	42.0310401446048
30.5746503672513	25.7642865106949	35.6040343769988	34.0050999134989	44.6478359324012
28.1095765165523	24.0573976526447	35.7527975696188	32.0770043179228	42.5279206003287
30.8619559164336	23.1283593895195	35.9118763108322	32.0288770931327	44.0067372488449
31.7880121956134	23.061328398844	35.6013091363463	30.077208330728	42.3339340016352
30.413672972415	24.2952860223342	37.3355002303076	33.043354840206	44.8787137397747
29.2102350296732	25.5786498480573	37.9126984105652	33.3613592503736	44.95239928866
29.6296103777854	21.0726665352716	38.5488399648611	32.5905142947131	43.2081535294342
29.9471985434405	23.8784575835355	37.5510265625066	32.724435552385	40.7283281026379
30.1485121605187	25.0903323990446	34.2994462337132	32.3678259655295	43.6288654034689
27.7657752939025	26.2413530655369	34.9552843247069	33.1867370047828	44.6638890923196
28.0091090800311	24.355203244207	34.7841038373465	31.3006474001297	43.2155004106974
28.1196134111326	26.0420288878226	34.5594517239436	31.2162511496331	43.9800448089692
29.8686163821357	27.2209190318439	32.390392905351	30.8694928903367	42.3578534052557
30.596264881773	28.2515239889223	35.3543718190222	29.5776660887889	44.3822107960138
31.877146081698	25.9342120977063	36.5819395784941	31.656596197586	41.6136613328972
29.5702321159444	25.2042559556536	37.5310261067087	31.0195743400909	43.4018480811915
30.8811616607275	26.1127832192737	35.7822634556095	33.9158023248977	43.087799488519
30.214025885111	24.5380718422501	36.0617187356361	34.0468924336733	39.4756168135482
29.9734117818299	23.0975418633962	35.966436461526	35.9837086570065	41.674972724041
28.1960810286258	22.4326399298823	35.0578483615353	34.2809408587267	41.5540176557648
28.2553037179872	23.785869887642	36.4787091374465	32.3156532691445	44.1128960789669
29.5335881595972	24.6730419224128	35.626243148316	29.8867336288456	43.6208688970405
27.9074707652038	24.1119470022523	35.222510351254	31.3748015908504	46.3257701535631
29.3981108661169	25.0931420839624	34.4305560032887	32.9439877411474	45.2606629949384
28.9674624986332	26.4262699795844	32.8817286752336	30.5185259667863	43.4888818683823
30.8264256731555	28.3957218820339	34.150071947487	31.8782500913414	41.3099729883788
29.7390191512944	27.0587433974817	34.8774957865843	31.3131250272648	42.2595818925352
31.4220237546324	25.5940695794083	36.6678937724038	33.288857344251	43.4017466074645
29.7539737247892	24.7202700061771	37.2303244540248	31.4561304259556	41.6843551672169
33.0411112361114	24.3203903631015	38.6679432970076	33.4797157697023	42.0716612941685
32.4238441067986	24.0051772813574	35.6437434773269	33.4508409755719	44.2725928703055
30.5996719362461	21.2616846144616	35.4723900051757	34.5059116647897	43.8371253560519
30.2873427665471	21.4250122656127	36.7483927921237	35.0223077230384	39.9319096020751
27.7715408395994	20.9142216574919	35.5953336413322	34.5720551421344	44.361185711431
30.1113856459773	23.5115163627149	35.2577899069263	32.6966398079933	44.2075799432221
27.3847751829199	24.5709386959745	34.0711220051157	32.8764584859274	44.0449378541517
27.2610779504562	24.9566644374616	34.3541354089917	32.5019284863938	43.3182299034522
30.1101108504006	26.2110253147611	34.1793374309515	28.9969426842287	44.3737354859362
31.397168518861	27.5599876294294	34.7205284554027	29.6903418466659	42.7534275079095
33.9391066293076	28.0171689863949	34.8655650545737	31.2358426213078	42.7458201138428
33.1952294566393	28.098409358658	36.3626330562058	34.3438405994339	44.2737224456019
31.1143496273322	27.696517083788	38.7320302185506	35.8850880560617	37.9967645289256
31.6067228141048	27.3351789321452	38.1764055457799	34.5007777258042	39.868839970235
32.3126869017002	26.4135917959542	35.9865167441492	34.5941774220415	41.7215735710704
31.9923267705814	24.2969622473194	35.3425797884002	33.9715281650646	43.6419649388793
33.4691983402608	24.8291684485821	34.3665378240526	35.6811166650681	45.0819910834102
32.3478900853526	23.5179521523576	34.4413252746011	33.4227729324555	45.8995059419874
33.4632973627213	23.1388426017866	33.5336979420174	34.205579253038	46.2851437781274
31.3004638088821	20.562409941271	35.810863404214	35.4240320260175	46.1440751758117
32.1568186859529	21.9645951780994	37.3338064097992	35.5276823281672	45.5207781443657
31.3287417455759	23.0524932573211	37.8110903102145	33.2879103550557	45.4817796755893
28.6948412276776	23.435215319567	38.407367265651	33.5697345585543	45.1471934251414
29.8283042364622	26.80841179024	38.8279499598906	33.6847554469061	46.334186549956
30.0171876409455	26.4045765802849	38.2795190849192	31.6593083756493	46.5743750248926
29.8044738964832	26.8748939218701	37.4662631794123	31.5219167434201	44.3719284892935
30.8522705409042	28.4508171191141	36.7466984354403	30.6855734536111	44.7237636164564
31.7206374721247	27.6429907239112	36.4073935862146	31.0959072744837	44.5804529171294
32.1254584447178	28.5569672658641	38.048281712489	31.7580013696269	42.0859443560195
31.5543584192466	26.8835011717345	40.417766039799	34.64236662933	42.1110914417758
30.3978594382994	25.8117627137975	37.6314370849863	34.8092083815702	42.6262589968563
32.5822681013487	26.6542438989588	36.3054614503517	32.2537198037396	40.4145256553146
31.5557506400617	24.940198611002	36.5820228693063	31.2374898188279	41.1546223430584
31.119222686677	24.8795951855839	36.4581932476032	33.62297439946	46.3347751378253
28.6251517236629	22.6082154753811	36.5329035289644	35.4410718157074	47.809754474122
29.8808132845723	23.4019840165126	36.2280544619034	34.5080719524781	44.9456416716101
30.5939561027237	24.2289368390505	35.0632779930448	30.8097959489167	42.4519379192813
30.7765820135117	21.950684074081	33.8385514430549	31.5873354828656	45.605224772055
28.3653417459218	24.6825269327818	36.0466725529858	33.6051585985916	46.5039271411415
27.9134571274481	24.1660240382202	39.1105331946191	33.2845133545101	44.9117548316632
27.9911883456243	25.4801387273479	37.5257584888877	32.2124923899727	40.7433335397361
30.5026814301879	25.4926996572857	36.4691198940537	30.9930962098061	42.9040000126091
31.6282535388016	23.983127119977	35.9638074136466	32.6314010928252	45.1641552201703
30.8645997168263	27.360597672421	37.5006946338722	33.0557304750855	43.5612423242425
32.5874715052525	25.2225748357589	38.4269707053906	33.6086627900692	42.0122070823221
32.2638883841256	24.654805092793	37.4367877350531	33.1213813824845	41.6492877752408
28.6660569697847	24.9715277926424	36.5105899223478	34.1451248065206	43.6305115788002
32.4764330167706	25.4635889680916	37.1151909965302	34.4244524013358	45.6822298285582
31.1731951133519	26.7453766174932	36.9051432947275	31.7848993147384	45.2143912813364
30.4080829813278	23.9962084318768	35.9866140556104	34.760589566194	44.1640818245647
29.9805656468037	24.3248406641477	34.6982798763596	34.3445885249859	43.6586389117915
30.8209722457558	25.2055704636002	34.8952951143197	32.7390118427193	44.6871668169389
31.9667594423041	25.4562373905507	34.9215020024685	32.1361256668113	42.7538913406298
30.1516039405661	25.7658549496599	34.6909186823244	31.9728199128372	46.3679198985275
30.6700132177674	25.1540760591213	36.8966058874176	32.8517060366156	46.1593930968898
30.7828970950447	25.5661917663938	35.8058013019366	33.6407844116126	45.1057796657298
31.5669250928111	24.9767016917342	36.824148728878	32.9321380560224	43.4784985181914
30.5288895081753	24.8156779574134	35.472510824517	34.8335499135683	41.9037561453314
30.958487545594	26.5956925567555	37.6947223196278	34.1108428671231	43.5238384858396
29.0464184427873	27.6670622726301	38.2588763946196	32.4037029067061	43.7799221079997
30.0097483412284	27.7371202226809	36.9346775708286	33.7609070974461	43.0585210419931
31.1356450068389	26.5244320137464	36.3233811921101	31.9632000584241	45.7820691288884
31.9649599686972	27.3448636243882	35.1816821208568	32.5413135164932	45.0026516151687
31.6093337211415	26.1197309672361	36.4167198995374	33.0238372878451	43.6381491918749
32.7740254653636	23.2125605332371	37.1619353099436	33.7952125325529	44.7363316492116
32.8923595497144	24.0543208256983	36.3503045477655	33.682587616028	42.7219928804957
30.919379590341	25.3051165670761	35.3658356553805	34.3691716519023	44.0253903119526
32.6440327776292	23.2002684252645	37.9062727080775	33.9406416228943	45.8913455455809
29.9643133189964	24.01482079763	35.7134169630215	34.083565564464	43.6173662785519
28.8882729673822	24.5257783548768	35.4231508629403	35.5153058395608	46.3632676560833
30.1622259262376	26.6610955494073	35.5022125018334	32.1616490061673	45.7704782895953
29.598825221893	26.6800326353836	34.836385796137	30.9851217979937	43.5756620204607
29.6841903479158	25.7239639960738	36.3663935503865	31.6901923796966	44.7408050306332
30.9872029164286	25.1787268846185	36.5717318020574	31.7186868038296	46.7996791860516
32.8492919277139	25.754114917275	37.9781654122999	31.7125625931862	45.5176804079763
32.6585430014655	25.3850769266914	39.2496297090611	32.7466362075575	42.0086998058461
32.5886242286885	25.0612141333556	38.6990893906906	35.4344234156489	43.7803074424484
29.7103020291212	24.900548919355	37.6895443502384	36.2137054798854	43.0164155288133
30.18584783255	25.3687367110624	38.5360196370535	36.7614835819579	43.8649404551353
29.0430623705005	24.9383769894361	36.4746867441891	32.7756365273544	44.8499194734349
29.3542019684134	26.2180356707843	35.1377967524967	32.538167830106	45.387875591047
29.3538832270992	26.7886538911668	34.8678144361375	30.1491657528606	48.4797709327585
29.134215898485	24.9702004538968	35.5994705142327	29.6833398418234	47.1332998424648
31.8003430129499	24.7529663294945	34.381050784157	30.519031815986	45.060786080765
33.4750982461125	25.3783089792941	36.6982050568204	31.7202963997589	43.9351781027477
33.5715800100683	25.4309855755154	37.4889116731423	33.4174623473903	43.5260957871989
30.8764343311155	25.4712598817857	39.5757007406495	32.9439321254965	39.6099394344815
30.8910295433796	24.3155626479158	40.5252305613308	35.2589379832375	41.0320744146648
27.4497488336502	23.8407587262199	38.5160281036013	33.3118752425779	40.85568225776
28.8482254407998	25.584638933868	36.8848827216259	33.8864170069517	44.5525940633861
29.8582054187313	25.1302457700865	34.7457933478082	32.2410647736427	42.5646863411078
30.6318476972799	24.5390962705326	34.4129982638483	31.1602892978956	45.7529124749171
31.611314023134	24.4745319080383	32.9740241480558	32.1338715578086	45.2201654576376
33.1985455911946	25.3661233324283	34.1513968187246	32.108899378235	45.6219587151737
31.1747016114505	24.947878420262	34.8898717246905	34.8006878812505	44.8184857231151
31.5512604943992	24.2049522828009	35.0052557909615	34.7805161854193	43.7519786951409
31.087618008355	24.3207144318241	37.1294766944692	33.5622637291462	41.6669040580685
29.5604331757381	26.0434641782317	37.489626379497	33.0100233716667	42.9952601575084
30.2407045336629	25.5927495851806	37.7905980483645	32.8539486349732	46.1033518687332
30.4707514903416	25.383059955562	35.9258076163346	33.9348921087061	45.9757853611954
28.2961463923014	24.2774178383159	36.5742215630733	32.9529616353928	44.2687814614195
32.095161225743	24.8708134496322	37.3322811335748	31.7924813524794	44.0222319589394
33.2831016391998	25.8184558372118	34.7306732631661	28.6212746123004	44.0696482186638
33.0253454432478	22.9492555618258	35.4162994480929	32.4295208942659	43.5384765303747
30.9655251301676	21.5467621215132	36.2286721690438	32.5056876170748	44.4723482729781
32.1868608900183	23.0807585120715	36.7705471876392	34.9850096729373	43.0534553885396
30.9643188555499	23.2254276006896	37.1885296189543	34.0885269149849	40.6194393134368
30.3831603975002	23.3097797839454	36.8024742894086	32.3696597961792	44.8919872215432
27.6944203868963	22.7288887037062	36.0018536812261	32.2847617184646	43.456187972449
29.0246933340997	24.8790389284123	35.8439352783569	32.4618456913081	46.6991457821574
28.3414219775729	26.5328654554247	36.0101908438453	31.3256237280202	45.1996307532662
30.7982856365745	27.6431846151343	33.7194564167004	30.9286608819348	42.3952048351174
28.1988750587589	25.7187787223475	34.7908901933388	29.7757574715956	41.3551814501321
29.4521769274498	25.7876548717934	35.9375089134454	30.3773144021136	41.0986977876272
29.3963231734073	25.9801266952528	36.5181802324241	30.8015201199661	42.004199319036
31.1043356873535	23.9952466481577	35.7815251913709	32.287766081453	42.9232860492641
31.3263366302477	24.2292933515784	37.2043558341895	31.6944840921248	41.6772295991095
29.7946193361633	25.1266044350787	35.2855420700348	33.5424035043999	43.479093682717
30.7197398887495	24.4889072630965	37.884698680551	34.478923586888	42.1287901467575
29.6835355262322	23.8217742169233	35.9598100494971	32.7940701372281	42.934870638553
27.7045479012273	23.4101113201402	34.0374991543503	32.9268748197446	42.5820423064211
30.3419728980761	24.3834712602967	33.0204411202409	32.046588257742	45.2399030155471
30.5490075826757	24.4618457963009	33.6846024112939	31.1646321366392	44.9378296737208
29.5703436446373	24.5083256562411	33.245628852812	33.5341213919207	45.8595952905503
29.7166349854867	25.1449279392638	34.1808680229828	33.3825632601836	42.9122253253781
30.496928325742	27.4432609704868	35.055196362123	33.3783379290494	44.9973749266373
29.03564788043	27.8063360953202	36.498250920513	33.4551621938685	41.6598276723735
29.513020479545	27.1333055930682	37.6681643213725	32.4218486578961	44.8883129813328
29.9440565759947	28.8398005655061	34.9199625815926	29.6769700605058	43.8539147365519
32.6715786586479	26.8338684337112	35.7673002483165	30.9264344160735	44.282589644756
30.8215509856267	27.0096897572769	35.3516939590068	30.6618807984349	42.5780781885968
30.4402035313614	24.7876224889643	36.3154302270771	33.8748648488074	45.5070346083882
32.275333966512	23.5358870395282	37.0658359091116	32.4336293523006	39.5521432925732
33.4486241942463	22.6696375074719	35.7439332267935	33.6403933352449	41.1980764796314
31.0881637105884	20.720679036077	36.4919436105352	35.2164507904977	42.1309906933412
29.9844859235201	23.6611763421635	37.6181058229002	35.1374334461865	45.6592189921986
27.1413860489539	22.9207902037591	37.6314821022051	32.792550262886	43.6374345350254
27.3721063989978	22.3342387098944	37.5578182790628	33.5989197496374	45.4785191092521
31.7181077246378	24.2017888438266	35.6866778540344	32.1416033588708	46.1772439801799
29.3629424378946	25.5306253058188	32.9880908823337	27.7176470970299	44.638793723046
29.3566422266115	26.6796520605578	32.8769668875449	32.0815843110517	45.6964271522181
28.9408236635677	26.5036858877488	33.7173224908758	31.3108728831709	45.2958691626574
32.2359300192691	28.354524596227	35.409900049754	31.6651400253896	44.0316413753136
30.4629071220707	28.0118501341052	36.4657351851251	32.5682659879261	38.9467749099631
31.1386529368171	26.4277218067992	37.7336186109851	34.6903322138149	44.355416633092
32.322486699208	23.5715108534176	36.906537084394	32.6170902735768	44.4339929547783
31.023978556445	25.3715477355897	36.2677166016416	34.3561947688359	42.9436851743503
31.9065648439824	24.7524700815891	37.5409356118305	35.2037485191162	42.6012107675937
30.3633257826411	22.7738280254332	34.0198429519484	33.2135819538208	46.9907791339844
31.5230721846944	21.7960976731316	36.4949095350869	34.7594810149098	45.1223034421985
30.9992120457605	21.934107237772	35.7274594783217	34.3110613865302	45.6071044908219
31.1355430814088	21.3836944141782	35.2657772607809	34.6588073168879	46.8732105683479
30.3178876518966	23.0705092216826	36.7627971824347	33.8467237273945	44.3219429883125
27.9930453647793	23.4409323731877	37.8704755122578	34.1600281814757	45.9271375629403
29.7261484049362	22.8383371300412	36.0519199613791	31.9010427560099	46.8346781129191
29.137947040851	24.9088256860955	35.958740604154	31.3175913721375	45.9719173251793
31.5592401138928	26.621595816049	38.9990872200977	32.4835671159326	45.497200589297
30.9538843822392	26.4784953625465	36.3444985343432	30.3488462002296	45.9915493092573
29.434734837212	27.2948287184456	37.6843635077714	31.3206368069177	42.2724822575942
30.4152084599185	27.4757182816989	37.8540746208674	31.1537403831285	43.3190623914464
30.6045719897264	25.5834142728234	37.2763178129952	31.0211779494986	42.7825482405599
30.7220790548228	25.7091980827082	38.3540549407285	32.1002291578525	42.2120397982739
30.9749371277788	25.7431754597965	38.8860072678288	34.1811437794047	41.9235498652555
31.7315363310557	25.8165217341015	35.8497810637187	32.4714617118583	41.3479110810903
31.921464709645	23.3434110296899	36.2898827893554	31.9748054054116	42.7532167755522
30.1869555691255	20.9528212615995	35.8774307793281	33.7803619141746	43.8233506607394
30.4879654034084	21.1746589414508	36.723013793645	34.9522871231298	45.4534075349866
29.7149736043953	22.2423509157862	34.767204149608	31.903716767629	45.6087694160265
29.3315302936132	22.0771781366396	35.2361368218214	32.3851304916005	41.6474491249663
29.3106101024022	23.3434220036061	35.9298505835142	30.2637404597656	43.1729421722974
27.9902183861732	25.4976467419512	35.1326143990578	29.5889348026197	47.5678841562125
27.4539481065002	25.5156092908671	35.8232421749122	30.1849795270275	42.7343148560763
29.2648369856109	26.0004497896402	36.0234350359323	29.7495319194193	44.4228774355165
30.1491559815994	26.4085936906801	36.5737469781424	30.6957076990732	41.1536481805223
30.8453449158821	27.1248439527135	36.4277613131004	30.3544251645657	40.9789952377567
28.5757573206348	26.2676322444286	37.6540801843533	30.6533859252841	40.4772614118281
29.9037476812035	24.6016609442132	38.0062333970942	31.0372977626323	41.4712803239013
31.3616638678963	25.8378783844994	35.8261858998752	31.0466208791642	41.0291874749331
29.901375008873	25.9548007450884	35.5181938004774	33.3830418527541	40.4102461025024
29.885519846821	24.66624496846	34.7519250250425	32.0859432667082	41.4499852616428
29.4227617693941	23.4114227968287	35.0795534944966	33.0180289384161	42.4416824442835
29.1148065791256	24.2114461552502	35.8933844631682	33.8964350791698	41.8337866668875
29.4108276645354	24.7810081311323	34.9780501552604	32.5180399078358	44.2132759146383
30.1988972273698	25.1747483691002	35.164958915353	32.3217336736954	42.6395450794092
27.2326604156308	25.3993930829654	35.3013313297434	30.6394855367142	42.9505216663868
27.856897754649	24.9961282485452	35.575450111649	30.8856511579249	44.0919614843954
28.1113393513388	24.1189684960363	33.8655826600514	29.3460144239788	43.5244448457725
32.4054352975204	25.6378855616141	34.7363597759623	31.2727349172659	45.8108011577557
33.5015065491186	25.4584893868239	34.5203517271359	30.4645682018998	40.7926415288296
29.0415324865094	25.6882084354685	37.0942053131257	35.9783264486677	41.4264953139644
30.5968639798687	25.0529408767426	37.2436249666118	35.9199002308531	41.5183699850062
31.1255151054176	26.7593492753287	36.7052561869846	32.2987352612165	42.4902484692175
29.8696611819747	26.3139307001965	37.9466989509238	32.9486668515823	41.7990087730694
28.7396147424164	24.6356691400567	37.5746684602143	31.9426685659468	46.2182077689136
27.8689080827262	24.8478376242451	37.5232259172441	30.5516517391556	47.2155439635546
28.9928499457751	24.9003165733077	34.9934795500794	30.8497566961358	44.5289822718086
31.6668620786843	23.9024995319729	34.4034412934583	29.6129221955209	44.6483962236499
31.8704059071923	23.3456668244985	33.9999680126325	31.6212606817771	42.4683616409702
31.1038042121679	24.5378374382778	37.7071338713723	34.6572921381782	43.2614928247574
32.3583107474406	23.7099150631837	38.3292576447566	35.4457510050173	41.4506906708307
30.8206549996191	24.3579971744809	38.8540865347352	34.6527921982954	39.9381198767531
28.7313731471347	22.2464764090844	38.4423790295879	34.6099683648738	41.0618902012314
28.9029318875719	24.0753153008578	37.2312559691071	34.8039745110596	45.8428362723379
26.7274973208709	25.5679326765612	36.8705591491072	31.9833424037374	46.009060735848
30.2152956145657	24.007075945757	35.4200182007612	31.5075644969499	46.0844799927613
30.0114104315821	23.8325364983129	31.9238750709198	28.7155168176693	43.6973651158902
31.945853144029	23.7915710251637	32.2852115482324	32.0632718333087	43.9902892066548
31.9925766542517	25.3100043132036	35.6678843931337	30.8054997838606	42.0553976588466
31.3271428789563	25.0108699519873	37.0063845484733	33.4849459524954	41.7365989201959
31.018233001231	25.0031821473497	36.1832915120481	33.2783715235973	38.5152126338752
29.6500338472808	24.0909080108589	38.6981352342369	33.4672565332809	42.7535164687559
29.0794589887088	25.8744956484176	37.5446578367101	32.083750848882	42.3543382621704
27.3300168177104	26.482475990326	37.7692024637214	32.2633344984042	45.1685000659959
28.5235200335222	26.6476316656958	34.9634998827631	31.3735006067465	43.9479772852154
29.1522414334062	24.8250109866606	32.3254932969806	28.6058152082908	43.7744721882019
29.9825198006744	26.3496242119702	32.7145133104685	29.5817656580611	43.3510902448013
31.8067624139434	26.0231604470437	35.5817984942302	28.7916511333587	43.104064980971
31.3536375621541	25.4276692051235	35.1220643378049	32.1840059703621	42.2208461214101
30.1801186756037	26.8309485191429	36.4090264692787	33.4049267589143	40.4024996580754
30.03127208984	27.9769411150191	36.871499857784	33.6368856529497	41.753974552292
28.0839296649574	27.9503495648999	36.7615866969129	32.2020015541889	39.0374732699526
28.3624207800488	27.0355201020684	36.3201855350922	33.2071138286054	44.8826033412233
28.9766417762923	26.2976325046701	34.914496495529	31.7469337477884	45.8008725797885
31.5191442518593	24.9402888373938	33.2728078204154	31.8673710290617	44.041112208676
32.0391298604395	22.5920306729235	33.0421945049612	33.0001329123101	44.0194383350899
31.6542570583504	21.7986806495485	33.6863515791435	33.7906444212175	44.3001971316736
30.6023273150833	22.4933182935586	35.2792872740787	33.8339626096659	44.1447826817916
30.2130548790355	22.1262046455815	37.0081619478818	33.4823569787681	41.9712780535635
30.9822042142845	23.6452134016343	36.2420480229448	32.2467031283613	42.8777816090421
30.3357117265769	25.027130256462	36.8489608146973	33.8408110056833	43.7345849493946
28.1675722121399	25.6829815560733	37.2954085270759	34.3425490920869	45.332723173165
28.8018755792012	27.2574833675801	36.8919215552899	32.3495946201312	44.1320795582297
29.5322219843038	30.0981632009338	34.2984651816628	30.6481761316367	43.8460569879565
30.9760671469083	28.697843122399	35.6108455942021	32.0201176079121	43.7766933278951
32.4183110604083	28.2941407011181	35.1333072348566	30.9781859105367	45.7654384161109
32.0780607995284	27.0288115864498	38.3587020650158	32.2355127767948	43.6332440312408
33.361013437339	23.9879401339072	37.9641697183284	35.2073192596754	41.4129452550032
32.7714585535686	24.8133257218703	36.5528231778667	33.3930061641435	41.8091287347492
33.0684346765463	23.4480145016206	38.0014068726061	35.231738691813	41.8228777343365
29.3540338968488	22.6893374922267	37.464684790401	35.8875560186239	44.4644416585414
30.8858306561709	21.6367793697638	36.7442252993877	36.1232997537273	45.8359821244043
29.940049848936	23.1246156256857	35.593190883728	33.518197345365	43.5344356097205
30.8680896576509	24.1185192273009	35.0215327999412	33.3868789975545	44.7618132053465
31.1071326021903	24.634486507932	35.1451809417437	32.2573949227688	46.9902018822357
27.1339089860877	25.1859270682392	35.2348170653725	32.1459363620658	47.2536590047094
29.3321278349372	26.6792550107675	36.5006853280164	33.3456935392583	43.5850334595937
31.7936617721858	27.2344701654631	35.7959671697867	29.6411716562954	43.8733811542511
31.7786898496652	27.7838461383638	34.4497829924063	30.4860451694874	43.7177774841403
29.9847988289613	25.9309494722745	36.0878638851604	31.6485520022441	43.8825953647228
31.4779167498802	24.3453321494973	38.2790168383999	33.7018393787837	44.4972318619454
31.4010588506836	24.4452504251325	37.9855768008603	30.620619538749	42.6274441398816
33.0149815418633	24.1541991680923	35.0040933725381	32.8650657298399	42.4111679316121
30.5169679604011	23.5197791989457	36.1232222252305	32.6523051960846	43.5293541645792
29.4929738561345	23.4085589920258	37.1147675969451	34.3934426517323	44.8727801783547
29.6167406251889	24.5553618014858	36.9032845116056	32.1936945244628	41.0996195233134
30.6116619253304	23.5103639179785	36.0364738306325	33.1184451230865	42.9745448535949
29.4156871619016	23.2942104487015	35.0934522956239	31.9257336864048	42.6338072793202
28.0141445108563	25.2075335515001	36.2750148694225	33.9154253090525	45.0795713825783
29.2525123331531	25.2935540920984	37.9517707001208	30.6422071756687	44.3639389695398
30.6197717688586	25.4608632540386	33.9441219230448	31.7151811306684	44.5517890736976
29.9536017584415	25.109882969567	34.4580243816317	31.0821653404972	43.4061667614695
30.4044127678713	26.0365518003786	36.7091072045354	31.4452417295355	45.9705553765946
32.3196321674794	26.2950052601267	38.5656266192004	32.296849002723	43.7471594968286
30.2093852512798	25.6383696470193	36.6415309327927	34.0835818404962	43.0607694229362
28.9373775289249	25.442990266205	38.9481112937382	34.4351975055141	42.9968549499691
30.4983187193046	25.0241157851093	36.5828498070461	32.6286496547935	41.7518561747583
31.3486065774072	26.0116653552933	37.2729161007602	32.2307299617551	42.2947831704176
30.8317741776962	28.6359101916526	36.7184345343002	33.3822291460559	45.4214475699344
30.0699780893631	25.2774860745995	37.0933010628382	32.7687098153757	44.255188178887
29.4260812247691	24.2805835990951	35.6347612163915	32.9299002960391	43.2010986665755
30.957575847063	24.2968435955805	34.8256482762531	33.2710630168985	43.3414988381001
33.9516268264652	25.4403093157826	34.5327632521131	31.6341571780356	43.8731384420478
31.3801041340257	24.9380918050523	35.0076999623864	31.3077002819971	43.4352586439773
31.1288556880422	22.0604686742247	36.6460374573967	33.8902828722838	44.4992303004173
31.6775209947089	24.0802028455731	37.2434950316275	33.8567604896777	42.9031309568862
30.8063799170558	23.8964095364953	40.1584887235809	32.1639119958973	42.8577776344419
30.910771245225	24.4370194185811	37.9667441179844	32.7234670893616	40.6487597534608
29.678693370165	23.3220277597314	37.0641994859565	34.304340794414	43.6749843745047
27.700544633407	24.0249849408445	36.1021385048499	32.6801953686009	43.4622105137125
29.6130923267585	28.028958825892	34.6262333783894	32.5279395628644	44.5480788949895
29.4384109766537	27.5566853482072	33.7062802014545	30.9073376304119	45.4545969329981
30.7902101514176	27.3505908986928	33.937411060716	31.4913033641244	45.6987847139535
28.7071911977565	26.1738758103445	35.318281576394	31.3323663593234	43.5483932945771
31.0989657458567	27.3280408909304	37.2268823759323	34.2901807104886	45.1870614494619
32.5965987414978	25.0740198668713	36.500722761653	31.7157714276658	42.1895851604504
31.5049117670709	23.4663814462264	36.6238505231217	33.0355045073736	43.8455471665003
32.9289212066945	22.8932861811782	37.7259030604028	33.1238210182329	41.9377520793682
30.6725205262475	22.3967597310855	38.7561762474123	32.8129546098856	45.8056287796059
29.6852349912192	23.9698687448076	36.1326455909426	34.8241668564499	44.0742118829253
28.8702731316632	23.2815738675076	34.8115759169109	33.787597083658	44.8629031068516
29.6962803868658	23.3491635619326	33.6454699240537	32.6857490206881	44.1260365381763
27.5313641134274	25.1317141219662	34.8264845474496	30.3518165062961	42.3337061729043
29.2525391779042	26.3997180920706	35.8553192155822	32.6532380770513	44.5953108222619
28.2380468996102	27.8840303301119	36.6430500374386	30.8196519759287	44.553601812014
28.9400101383563	27.8026443914711	36.2594397837421	31.8213385590956	42.7053331188724
32.0020861384188	29.3261891160051	35.259957858261	29.3329859944867	42.5194386955146
32.4657452195874	29.8682104388315	34.4406094238083	31.6321566099459	41.2081022121015
31.0532053196607	28.4747379815886	36.6045091203339	32.8620136349035	40.6124509757301
31.5667963854438	27.6573512677587	38.3342778548433	33.9977198574204	44.0590339046778
31.989029322167	26.9145270877354	36.1144484737944	31.8636827570038	39.7662203153825
31.6015343299849	25.7520017349453	35.2833313982868	32.8907572311998	42.6104446321232
30.6330960853703	22.6530856953327	35.8859790092654	32.9143481215377	42.8321513540472
29.1777886751385	22.3483545011964	36.6094523099692	33.1032117669677	44.5979063560557
30.4536331507632	20.9792194508884	37.4192331609137	33.010077739576	44.138860406371
31.7106017546625	19.9296891819913	36.4518656191307	33.2735180714031	43.9083859106391
30.3968577061731	20.3933832892075	37.3424103390954	33.0073346367417	44.5592851778062
28.860658131048	22.9801248013832	36.7254454816555	33.8246086635731	43.8098037671505
29.4343734454458	24.2944536213366	38.164095193098	32.458625116581	43.0369681784059
28.4062460409599	24.8617422540099	37.0028880871855	31.6867605029292	45.2277209159475
28.7009443032109	25.472319259474	35.9571411565592	31.2313303040308	43.2827706978545
27.7676865861845	27.860912046808	35.7747368953471	30.7227346805604	45.1750190962791
29.7895088659916	28.2092867101803	35.179541151705	30.0619345885976	44.0390366321146
29.94775416711	27.9902002456873	34.9618413610368	29.8067227261898	43.5041331019284
30.4714886553934	25.7875573182051	38.2848576314091	31.4913030870296	40.3024278422955
31.3137508269891	23.4913768186312	36.6930510979089	31.1323614640095	42.1313693930546
29.7094149247425	22.5618857053735	35.7992889601489	32.0889195100388	43.0211613597839
30.4575080765136	20.7559152073417	35.4255183329776	32.337380762449	40.6559716627888
30.9076133186954	21.9818058725005	35.9036184810697	33.3678267650744	44.5800201767521
30.6290443424148	21.3378493399725	34.9077398199402	32.294528866264	42.4194097945421
27.4264033654348	21.5890715608713	36.0256564957763	31.3858337392907	43.7648368220026
27.9398328609923	21.9888528783013	34.8112934119878	33.3973617417276	45.1800987189989
25.0488829168677	23.7890923619318	33.0739296116009	31.2619083772939	44.5215568471869
27.5524530048574	28.5516184967614	33.2930588773537	29.5508550505628	45.2496542540638
28.4781497827413	28.0171922299506	33.6229344989519	28.6392550776698	41.6386985050114
28.6007138658462	29.8308696733938	35.562442770035	28.5469881015612	45.9149972299486
29.530409455206	29.9591130677993	34.8594920696189	28.8454711743697	43.7584216384038
30.0102649217471	30.3536284240748	34.8752595814275	32.4934602366405	40.5458016912493
33.2885370799393	28.0787556732268	35.1107936360444	30.2399512009008	38.9807648833153
31.1078035719929	25.7240443906606	34.994067760302	30.6343884108894	41.7680960596438
32.140205429458	25.2108699067903	37.2072451807185	32.7206139614617	40.9742465913216
31.9819063451862	21.9932681980834	36.5456157669624	33.1229593510335	42.3789659452649
30.1756383316957	20.5017960261922	37.5376440170826	34.1116555398234	40.5295121347206
29.156971653284	20.9771985611409	36.3185594500546	34.332552020244	43.6785034058865
30.0777227514355	21.4949029542065	33.5856339936032	33.1561239208327	44.6402305053824
27.5084570147509	24.1864506546931	32.3690650441262	30.9842084837135	44.5070614677761
26.5722551283999	25.8387981655086	35.708480250059	31.9496729439828	44.5894621780184
26.5798847228115	26.9259939448009	35.018498909332	29.2466339591891	48.0427004309809
27.8095237526526	29.6970941186584	35.2618127999848	28.1967933528366	43.3543100510703
28.880518681509	27.5986152456913	34.8081513423149	28.6217610078389	41.8827687344327
30.462847856996	27.8997074482946	34.6765989057038	28.7390767717058	42.7904116355852
31.4077610238209	26.9554994366705	36.303532349233	28.9299577090575	41.7272156660185
32.1449025448523	24.6113849926927	37.6943526398393	31.6136993825404	40.7677765225769
32.4203790396457	23.9609008525338	36.402150185324	32.5140845813663	39.0819985053239
30.776021911097	21.4653204215791	36.4862826129564	33.645215783242	40.3268915491024
26.6841228847412	21.4014568239228	37.308528673887	34.3067343905318	38.1456975249311
27.6399827241546	23.9712684673171	36.6636235397524	33.3658098610011	41.1955358897652
27.7470043756302	22.730538786222	33.653548270182	31.0659985171635	43.4316113663074
27.717210428508	22.7543608481759	31.9723831209829	32.7729296770228	43.7822780208754
28.7423729449207	24.2096849592714	32.2955948152856	32.1497579119712	44.39317545033
29.3571446624831	24.1627806998183	31.9333603629476	31.0741706318555	44.4605150224945
28.5608829305366	26.5702553941988	32.8102284329999	29.0312322252345	43.1361752298443
27.7529986832778	26.5222841162982	33.7685404403898	30.8635744483123	45.2075984060546
31.2276204744464	28.1057716892986	35.9713886764447	31.9549641819955	44.4049744240626
28.5417579966037	28.8700706327173	38.2275879690442	31.3460815746866	43.5214130288267
29.7432050999485	29.2524936046793	37.9942935113664	32.7199490938484	39.7684723492254
29.3338004554319	29.0450051806655	34.1251989349282	31.1579802235876	42.3442917341329
30.6068286623146	26.1966303399581	34.651745273278	30.4482768774542	42.506315261601
28.0256787703954	26.3995686508098	34.7729740303481	31.1370842919677	42.0425701250773
29.6254004211894	24.7538290164771	34.8740559314146	33.4241385189216	43.7709042662052
31.3848763915309	23.2109970849073	34.5076897407022	31.3467483785016	41.5581708075253
30.8995436749085	22.16560522588	34.8382195750262	31.464606821788	41.5282446308602
32.2479073816817	23.4583175170394	34.3528090243514	33.1402926047599	41.2629202320317
30.7823411956394	22.4203674870748	34.64251151365	35.3937410922134	43.2071963894952
29.281267184981	23.8885729840081	35.9623285084886	33.5602464257498	43.1127981816462
27.7950645183743	25.2168536621439	36.1401968231774	33.0192976566801	44.6897630952923
29.4525646069603	25.9200370607219	34.5695108733666	31.1334323261351	44.6332738729918
29.1794055625678	27.7513456316849	36.1364743406656	29.046591340671	46.3929851589215
30.3455249116885	27.6081925995569	36.2807268551095	29.6245071889366	43.2361672436271
30.8646494058939	26.9339536876267	37.1267819618201	31.7802598489442	45.0726494496993
30.9216412188513	25.3895458115505	34.5837583457782	31.9785808240711	42.6767612928145
31.7388354014836	24.4123706206907	36.8410008020756	33.6059825301554	41.7141710837569
31.1660199182208	24.9607394960968	36.470486748539	34.6904028421017	39.9350075673566
30.7333284950833	22.5823153892471	37.6829639460152	32.7285337405547	43.7464773189316
30.9722806743621	19.9124721542724	37.2314193241359	32.921010240461	43.9453128745428
29.4305459551211	22.9122836551625	36.6035043838313	32.98283424404	43.8750308797978
30.7174964678063	23.908561353868	34.9276232890387	33.245930127271	46.6344381041679
29.3583788072061	23.8425467374217	33.1814940168051	32.5282131352925	45.5064286632242
28.9756289736503	23.3373397010696	34.2014157001385	32.7926679273149	44.7892256578716
32.1677592860562	24.8324714344019	34.1622619054463	32.477133515921	44.5437403203769
30.9179843970123	27.8002639262001	35.9175396635519	31.567701386871	43.6002678511739
30.2553569324891	26.3800687700158	37.8945746913388	34.5528583923586	44.0302423948803
29.8226809924732	28.0907946350137	37.1355288155346	32.2379659035176	44.0879276184779
29.5673779761419	26.9426462443041	37.1092137773549	31.4893865693146	44.17460930757
30.0490789447189	27.4628921092661	36.2799281070439	33.082989474805	43.5545718610101
32.107571022265	26.3998016158257	37.2778751138069	30.7857435323099	45.4658649396922
31.6259372966929	24.3765452167599	36.7202472695994	31.5574291259976	44.6836192595567
30.9115733469142	25.097935132346	36.4341459909793	34.6104182409292	42.4765614411777
32.1147893865456	22.1417784428363	36.7404021943188	36.3493018207459	46.0504013402449
32.0452814496507	22.4110945355424	35.3467218647217	33.9386303165327	44.0258174110449
30.1285307810672	21.8251068584465	36.1174119341028	35.6493926020225	43.3945368326581
29.9883398957845	22.2316595843729	36.5196218942138	35.7954293672374	45.5816147360025
28.5827340313609	23.8695472286688	36.1963223580455	32.8207378542926	45.9466667304277
29.04059181133	25.2298171127128	35.4057111565052	33.5574712538859	43.7697191524973
29.904882825923	26.4679682166994	35.392042181275	32.8045978522952	46.1421951254152
30.6793016346805	26.9618815737428	34.0006579723598	32.3658188347398	46.3843278798567
30.2789812150677	28.6905236846294	35.4347680691041	32.5244745315377	46.2105457556915
31.4899948252574	29.7996885004604	37.3672510651762	32.1944002741244	43.350122615847
32.2631368199314	29.254239671602	36.9700906320312	31.321489925529	45.1840063483886
31.1025775926779	28.6286406413857	37.9767328820297	33.9822850102573	45.8328251854198
31.6356411206536	25.6962157434193	38.4827581691458	33.5528085666058	44.188121567146
33.7628268403642	25.0768675771835	36.1541155366106	35.37320677896	42.6895733874537
33.508411951487	23.8848129594699	36.4287867210018	36.2150855658668	43.3422273522269
32.2525112383938	22.7322573226895	39.141997287804	37.2933823471171	45.6231548120779
31.4681720659668	21.6807277157256	39.3554579904391	36.0167060521056	45.1134439460062
30.2445863937762	21.7220311533318	38.4074844438633	34.5734720203365	46.6079047200012
32.4861675686329	22.9388486163796	36.7993927629628	34.0632758607821	48.8415987391265
31.0914031464609	24.4402562612685	36.674265501329	31.4878659470445	48.7091583670083
29.3235988354961	24.8197165108426	35.6366797877162	33.9112321782767	46.8129411054029
31.4170677656995	25.3678287254751	36.9752828253221	34.1070615980657	46.5772385371378
33.113527557158	26.0665741291777	37.3840974761096	33.6385785495282	44.9758897239824
32.6698906182249	27.7519169676492	38.503967661367	32.9367323208118	41.8053588219143
32.3243925754648	27.4355291170191	39.3413441082063	32.9796473611225	44.858798516739
32.3576991976266	27.1392810774156	39.3202531373235	33.4918272567648	44.5839354483563
31.3411252089847	27.9804841881149	38.0940039681991	34.9178527097792	45.8811850186197
32.5196000689196	28.0378975196413	37.6499854172549	35.4570394944753	44.2165903450853
31.9519697746016	24.9508846863534	37.0819749865936	34.6095865990804	42.7502717462075
29.4966823539535	22.5631369268319	38.6783514873358	33.1002218680301	44.4387347688551
31.7279086971006	22.3686973545459	38.3681542648545	32.429492679433	46.0386768853409
31.1639375198316	22.4136006333224	37.649374902761	33.6979092140918	46.8734803282938
31.375958728768	22.6268067533657	34.722190261606	34.3181076768669	45.2106231369206
30.6795074633764	22.1706999062093	35.4898941276285	34.48723058307	44.288862708669
31.7441653900175	21.205776902014	34.6145940026765	33.3946109112984	44.5524490918612
29.5700385058311	23.4314470205303	36.1186042062747	32.0691204026187	46.0179858200014
30.0099946839599	26.3833441391518	38.490809025026	33.3874084859406	43.5616075116285
29.227267638314	26.2170768886696	38.7451188145633	33.97749166326	42.9289517328624
28.6642217120705	25.6823174347478	36.3540033474195	34.8936504686488	45.4012734229136
29.6623165540342	27.9673776384618	34.8215563366653	31.456711780069	43.8611269325845
31.5964783051069	29.7489302600481	35.9252452485127	31.5120280776258	42.5581829407522
30.114419225058	24.9530236240534	35.2252485966522	31.848148092569	44.1335152591391
29.9287494430603	22.3288116811724	36.2401400073001	32.8646782041795	46.5624123123552
31.2774746301926	21.3750542576358	37.2230214967254	33.833855439138	43.9800013558481
33.238639038481	21.0321482351764	36.6487177115606	34.3526672428711	41.2718270213443
33.7622063980997	22.7926556317202	35.4827147830195	33.4612914646989	42.0136085169187
29.8201207880975	21.7536164669939	36.6303998206432	35.1055653455215	44.9161770601965
28.4238495334646	24.3618109683867	37.3428085567484	36.202190927379	45.3633259412743
27.5786989670585	25.0059694784853	35.4810801295005	35.3292809472988	43.8871262353718
30.1198279295404	26.2461584574372	35.2712724364594	32.5358568888613	43.0115665190255
29.5538988991704	27.822488447601	35.577612855941	32.9528474156945	44.3532426791897
29.7401927533532	27.1871296935647	37.2898160975176	32.0792354326025	48.3424757799628
29.815898133545	26.7257884898498	37.7094589537213	31.9981243127766	45.6146815753418
30.5105040291518	26.1828689483886	38.2382517838739	32.6107771684801	43.6011416808451
32.7565973579021	27.3690181014188	36.2030643144442	31.7637291366121	44.1330923786576
33.3057265381725	26.2316539680487	35.8339512583762	34.8834696069354	42.9945187671561
30.5040877914622	24.1800482451649	36.3923061862907	33.8797941198191	41.6703603852036
30.4160055297063	23.3655928160841	36.6361243603027	35.290307841216	42.9261828561986
32.1919359826837	23.1427400072445	33.6369457797408	31.9848900934158	42.3349863877718
29.4088608101762	24.6795319959735	36.0620706888921	29.538532799576	45.7671816494095
28.8966522128267	24.6465118224499	36.8346133513204	32.571359595927	45.2345849393452
30.0629343273152	23.7868391716689	35.9570573680727	31.9659907068535	45.702700753647
29.3685208371977	25.4922435720179	36.5946336065482	31.7761582988368	42.7491920242055
29.2070380800285	25.6044667407646	36.2696836971004	32.5454609879218	41.6395649482322
30.4249119600252	27.8090427114836	36.9559691706794	32.9752415909989	43.1064757891945
27.4190362948331	26.344363984207	37.160549818563	31.9748511990103	44.2258700283809
30.0448337284121	25.9781241668782	37.830990393786	31.5040913965442	42.0869462162219
32.3874664660988	25.5828266018997	34.9975294040497	29.4011856490095	42.3455177536969
31.3851210305547	25.557070341405	32.8293828589683	31.2599532495577	44.5037889269959
29.8554352549579	24.6122372778633	35.064133286702	32.9800525494389	41.7297802724463
29.9319421543321	23.0862512387786	35.0241955645936	35.8875347125834	42.8003894587438
32.423167183327	23.8774825828956	37.6635034792516	32.6176492061272	40.7336303132216
31.0701574898874	23.9112290393773	37.3913321462656	31.907946215291	41.4142594947143
29.1367084113484	25.8444481839345	38.9702976939581	34.1467987831633	43.4045109179115
27.4055403853475	24.79600908326	36.9768904991168	33.0533961355434	46.3624489296794
28.1913462019927	25.249087091079	37.2386164024015	32.4131082360094	42.5107252918328
30.2379244174581	26.1108373398775	33.8582896335281	30.9213380631811	42.7800590140595
31.337904821563	24.6938175714982	33.8922326414214	32.5435770291544	44.4587669963222
32.2093002424015	26.198791640509	34.6214831311449	34.2287555446017	44.7614509680777
31.5984475141626	26.0748421678888	35.7038659768923	32.0861531647811	42.9863051736943
30.9218803972979	24.8593807837546	36.7248451839677	34.5732224723788	41.4428289579134
31.3518298422645	23.2769774289966	35.9561705790811	35.0590710695443	41.6207445730707
29.9340951064994	22.759552749947	36.0519850832495	31.9385392037947	44.8392019433265
30.2073622785956	24.0124622924823	36.9229056106396	34.9967753178812	43.6507283194861
30.3991212436406	22.6484664468687	37.535513730237	34.3676340385458	45.5990127575302
29.4839798033442	23.7472952320746	37.5893264313851	33.0488523463373	49.6004889977055
29.2058994682432	24.4277860534862	35.7899060895038	31.7861079336159	43.047002057918
31.5192415234308	25.3720562836195	35.3100309759756	30.8461909958989	45.3077158101603
30.0332550017782	26.088819630139	33.9094884998372	31.694506161368	45.1927183510388
29.7272514881566	27.1563535312986	37.3414835310542	32.132045055261	44.9501440479486
31.7334047562664	25.516514249666	36.5398553529976	32.1676812303786	43.1166644491512
31.6515052335858	27.0910736913509	36.1110076943161	33.5155650010021	41.8816899882987
31.9438913036032	26.617724041413	36.5151278296212	33.0183070518383	44.3135759190487
31.2282568680305	26.1576239997366	37.8248961249998	33.5085725034897	42.8802166693158
30.1318490234898	25.8310193851485	36.4597844720657	32.662374990944	42.8560167909008
29.0137096617842	24.259336931922	35.9447618468332	35.8847078470424	43.3964828054332
30.542849942596	25.5703323707965	35.8826637471881	33.2696876266271	44.6372419520953
30.1792914750485	23.8244556898687	35.7624624142864	31.728255166303	43.6281229155993
30.1482576123665	24.8580727130419	35.3711274702623	33.1310271311106	44.1117865799016
30.7442781314046	26.8115289227496	36.7615914544449	31.7598225415877	47.8340602552745
31.1391770163312	26.461882642199	37.9377212693746	32.957461846903	44.6044558131819
30.0764600309781	24.6813988401612	37.4593158352763	30.7152924238538	41.3240845130797
34.0226415458994	24.9037818456456	37.3566214257167	33.5883257599183	45.8578806144519
31.6442447405131	24.5332699226031	35.6794184970971	33.1589230422955	41.1145801827941
30.4973204457492	24.8542178119163	37.583246222315	35.2177211132556	42.5295988613063
30.7323515517724	25.3528056880437	37.9062223082879	34.5440870849413	41.2470385511913
29.6273764522607	25.0824489464654	36.340813334899	34.3277522392612	46.0320265305359
30.8148088887919	25.233135060805	36.4597818659882	33.7914204673679	44.2561335526272
29.4376039722988	26.4509205070995	34.9426099752164	32.3863971111711	46.0144576298504
29.0352059714698	28.3042566725159	36.6879232401611	34.4084958170156	45.4408828606786
30.0326225124872	24.9666986232593	36.6186475500936	33.0957362082744	43.4996914638132
32.1184964361403	24.8294843418889	35.7184776486706	30.2219218034772	43.292035228511
33.5851991983943	25.7232833560984	35.6945289316714	30.9566495342278	43.7775869573358
33.297442067177	26.5716599146451	37.7193369844286	34.333978117096	45.7184862500099
30.6722253980764	25.2970666877935	37.7920719889992	34.1281599661253	45.1792892280938
28.8149765137965	23.4040821946785	38.5945410391081	35.9398697006649	43.4277664025101
30.4021246111379	23.1195944014493	36.5063368489237	33.6334623691787	41.2648253844641
31.9452282157415	25.3545349308435	35.881463363124	31.9916281522394	45.0700315080334
30.2199472121555	26.3331240265595	36.4328356235486	33.6070566113459	45.6584449226502
30.5908584518036	24.0048706160906	36.5165127244383	36.096488802653	46.3495861282778
29.7744535257147	24.0745350317506	36.094548565309	33.7095976207651	45.401391723723
30.6444442158751	25.9215011119738	36.2772596873975	31.9577805696869	43.9040210712313
32.3265108266222	24.9876603104634	35.9014554836174	33.2244742345678	44.9394195806322
30.91711488367	25.5311190193063	37.1371663398812	30.0088463552247	47.9341550608693
28.7943045556586	23.3974538343643	37.7129941202307	32.4951940627743	46.6981606738197
29.8446972887232	24.3097167231788	36.514989243927	32.4638469973599	42.6685963184726
30.5169953990357	24.6609578558005	35.5028922541623	32.9995001323072	44.4614420076957
30.4341066658055	24.6304754921512	36.1977750742854	30.2165068704473	41.0738755753115
29.6045373961582	24.1698140010626	37.1709512310825	33.0623188011078	44.3029759849135
30.4022253658897	23.7013607102373	36.9666208364271	34.349067817959	43.5940482955673
29.1207060993413	24.1005285740005	37.3890309331414	31.2740939977031	44.9855504601106
29.8502172031316	25.3677052549246	36.9627194924784	33.4807642979417	41.4769723144093
31.5016251569938	23.8528445975674	34.834264636197	31.2183982740062	43.1209620594157
30.7565626268615	24.7334701856686	36.4991756797355	32.3642992267398	43.5208731821178
28.2515478671546	24.6810142726823	36.2417122204769	32.3126951673393	44.1705649480978
30.017879502896	24.0830222468756	36.065149632896	31.4656989398284	43.5430193298668
30.4837875500849	24.4550291349837	35.1680055337236	29.3806122850668	40.3765158336948
30.798433915577	25.244344901197	35.8483275857037	33.1288695674185	43.9744183942279
31.2264110683128	23.692232849631	34.2675193488448	32.2904154263089	43.7028019748561
30.6049542060105	24.3401372185575	33.1145608356048	32.744337436694	43.0236460837514
31.7104461322328	25.0331786207806	35.3410591344328	32.7088716566793	40.339415205872
29.321276171404	24.7747615230933	35.5147544474072	32.1955449199172	43.5697443098973
29.4881784227018	26.2384449001462	35.1347952917406	33.4137590342064	41.9016303174963
29.8051712921269	26.8952294796127	34.582305483445	30.5613214553018	44.4416316350122
30.2186173249303	27.0388557707885	34.7607465228996	31.6645704878213	44.0898514930476
31.1611870375053	27.9245888639469	33.2391354743602	31.6155009525942	42.945700838732
31.2964316266585	27.075912529177	36.1028406317209	31.9419943739858	44.8662960855577
32.9767555379703	25.8054922639168	37.4163375057635	32.9496933092942	42.0931920693344
30.6154898601488	24.8630594311866	36.6129407473088	34.7252645662142	41.9175714858256
33.2087206494915	25.4758961523569	38.207036653012	33.0682991631854	43.2218887090615
31.6315908817169	25.9473560010761	37.0002802201197	32.6733439370766	42.6929786728771
31.5305351220102	23.4200500287473	38.6612920097433	36.0000133660301	43.3769516959623
29.7698563045673	25.0727004226547	37.004336787007	33.7159364530841	45.1428656819167
30.4822069911264	24.973171623799	37.9198793140326	34.0924634727113	45.149894210577
32.6043348303601	22.6614731940073	39.0641846465473	31.9871942674776	43.5852219357253
31.5198613718492	22.7038312382769	37.3056940926062	31.1149905402318	47.9531652282854
31.1650199386705	23.0386816688102	37.774443449923	32.684956991883	44.3275072876257
30.9606541037081	25.8777484545935	36.9418918005061	32.2649937131494	46.0210360410579
30.3902052263916	26.2142760720357	36.1559035663914	34.1475278866685	41.8682062907187
28.7872870844883	27.336052000883	35.8426735613066	33.5500185232772	42.173983680804
28.1747624333519	27.3455508532575	39.2652523766561	31.8157783261771	44.1095054131403
31.0552501606841	29.6757691320352	37.1074281378574	31.5337033108078	43.7703592377548
31.2418112378316	30.1530326932391	36.7739682957039	29.2788804549906	43.2349475421856
32.412247680101	26.0757012131526	36.3081197802789	31.0082439203128	44.9255633555609
30.9683923919188	24.4499260293994	34.7192282177704	33.416163564574	45.166026999606
31.8999852335666	24.2030444335524	35.9939119484779	34.9078132710123	41.9168430606704
33.2815576426769	24.9921195806395	38.4617498925589	34.338638644401	41.1953472441541
33.3371018956705	22.396453775115	37.7670136759411	34.3663036912158	41.5472697013856
30.6643761948354	22.476279862864	36.5916745433127	35.1370213093674	42.9575756719207
27.6057519415517	24.2062719026446	36.0687532262043	35.9265620477749	42.9178515908506
27.5381915932235	24.0995532504818	34.9920542811404	34.8566449577147	44.5634344120208
29.3369690574568	23.4957450560383	34.3564189906531	32.1591895676506	46.1598047738143
30.5245083762461	23.0936898552467	33.6197430112037	28.793821573022	45.3933220366035
31.0768621280328	24.9675961508632	36.2072767492352	30.1293921773218	46.289877072469
32.6934692920571	24.8943560899504	37.2266507854373	29.2056982846105	46.9915215313984
31.817754713047	27.7612966386836	36.1362693633302	31.7300868778323	42.7502964360439
30.4124201493553	26.210825437136	37.064531283817	33.9574270932074	40.6581563957481
31.3760977975767	27.3644735827608	37.088540686674	33.7371203197734	41.692829713674
30.8490429538425	26.7500707847561	38.383156480767	31.1043732423935	40.7279420236656
30.2873368615017	26.9265657653237	37.3185082340499	34.0673753308012	43.3610101923005
30.2659972547325	26.9138266973158	36.8073436184128	32.7882991733915	43.7893654439751
30.3694024487988	25.5568720660485	35.9448348345082	33.2642912633411	45.6887219050046
30.6163543321052	25.4338088039797	33.0856218108221	32.164027733201	42.9674982002785
31.1392183603729	24.0747713936616	34.354285882849	33.7435005736492	43.7247031588194
31.4815070727092	22.6591997513751	34.1698495405739	34.3459800866226	43.5123823096486
31.6681297834485	21.1632137678092	36.8086565190737	31.4617062597313	46.4176699055697
32.3217024202955	20.3456205785373	37.4783415163692	33.2834438591835	45.3563435483145
30.7273676032831	22.8887366176062	35.3303270870673	33.9675034752214	47.1352740223226
29.9237617628625	25.1825338072185	35.9478571283422	34.8061615739958	44.167366880004
28.9431042595557	24.9944080074159	35.5512935117105	32.772573166223	43.0713214643338
28.520672000325	26.19522532996	36.0583369772238	32.2599580570308	45.1087196526018
30.1867875334092	27.3285303144046	34.8175170527003	29.7672817014002	44.1031239222278
29.516213796476	28.3381780714787	36.1467461537218	30.7742432279365	45.4431974017684
31.608043302567	30.0799862203084	35.0459237740142	31.3421891691452	44.4787171582889
31.4539616873607	28.0344618281138	33.9409038892327	32.8676523454485	44.0357484320562
33.6958306979529	26.3212931508345	35.7889396340339	33.4624581359038	40.3100426468652
32.4984490928135	25.9254519365234	37.0001321278466	32.9898601248107	41.9083446029217
32.3932003468251	25.3665661043428	37.8275736179865	34.7410758848329	39.9734632008253
29.4537311199996	23.2026320839325	37.1108746418464	33.3456223655201	44.0680870322152
30.4385696445382	20.2804391589836	36.8433108157953	32.1446652505508	47.4507943070555
30.196159408558	20.3836455895853	33.5162452829946	32.9022058042273	42.3820031865241
30.1610941969739	22.1750257524962	35.2419371185101	32.120985504077	45.2139695444136
29.7361613274945	21.3746216866648	33.8791938366461	30.792831129018	44.2715730149957
25.4521116287768	21.0426160598428	33.2205682285322	32.4291511148566	42.3332808515972
28.3962133824148	24.3400527898627	34.6989714954187	31.5381379936277	44.3273311865741
28.5370628763522	28.2630999359373	35.9972180334394	29.548851703851	42.8095713779612
28.5712711744821	30.1933014303437	37.5366124188247	31.864905546597	42.4082466829045
28.3822964606025	27.9086641597377	38.4027847331387	30.9890119093922	44.5545922486076
29.1764325831107	28.3128998078746	37.6652184949151	30.455978097508	40.9276570100102
29.8726885974952	29.3325678310406	36.4199966327551	29.569534784637	39.2806328844827
31.3566768840408	26.1553376794124	36.9903430112277	30.3960713079366	41.1244969225157
31.8944814167767	23.9363587745744	35.0671156857381	32.2474631774751	40.9573689565951
30.4550072223426	22.3541602661695	35.2649144247431	33.2242999845113	41.4882848242959
31.2570702389672	23.2884764164663	34.6064767726941	33.5190704345789	41.7811187281973
30.6447046688202	24.3164588778597	33.0815165550067	33.8190118240861	41.9813276407791
28.5691359889414	21.9490832351811	34.8669855926674	32.3087592826364	43.673230684552
27.1740690872682	23.2689732835624	34.9908093518241	32.3489077358072	43.9640174850024
30.191490914125	23.724745491749	35.2595160514558	31.4409837629195	44.8330385535397
30.323074944991	25.5432486870389	33.6956274488656	30.0697538427456	44.7154416444722
27.042449211768	24.2827945243055	34.6015618070603	33.2940879673791	43.200760434916
30.2303313041898	24.3084022356791	36.1523421405696	34.338581370446	43.3447686464881
31.400477905599	24.0062500574839	36.5763496132635	30.0865823358765	43.2256112128177
31.68518018989	25.1367161334885	36.0673584964557	30.6354406528338	41.5125387444759
30.7700852127437	25.401424257428	36.4565720945771	33.251490874171	42.1039251232865
28.368573242285	26.1886054376167	34.7037408931759	33.7163353851034	43.4663983123221
27.7384818808072	25.1860175237268	35.1937449587131	32.7177216055817	40.8777723264401
28.0290041360528	26.1431428153423	34.1290645665555	30.6367569235131	41.3638042658565
31.1368419378615	27.0643862554461	33.9663676165499	30.4959250127719	43.7330645535304
29.4569263420334	25.7739288171772	34.002286476409	31.1607008585791	44.7209611203972
28.6773457074762	24.208287246953	36.9472154410727	33.2610599107555	43.6830711774911
31.7511791730212	25.0482026797951	35.513516493847	31.9817949449268	42.4730811269153
33.7814155391237	24.6115370964531	34.8204971851942	30.6254531484461	40.3697511304389
31.544308735605	22.7430321116174	35.8988843281431	33.4701016445718	41.4980243593291
29.2765064310473	21.8203809264307	38.2968747700619	34.2674754327671	44.3192763380407
27.3409192714027	22.8524676492376	35.7208882435578	34.2025894314067	42.4058960952365
27.9436420743314	23.4882233213592	34.3939732837095	31.758922348231	42.1439872469238
29.0502607904418	24.904837801653	34.1016913165336	30.1898606414769	43.6336023958243
28.2668586588589	25.9842422395456	34.4059326104729	31.4772356013654	45.0352695630414
29.0017655245461	25.9873239751186	34.3046061098685	29.3535555507844	46.1029979060099
28.4605709932253	28.9873846178804	33.5279938273581	31.4456618213908	43.0616758205999
29.987493341339	28.2545603275106	34.350270436688	32.0186292878169	41.2265478123422
30.9627392889865	28.1512821689679	34.3681022956066	31.6745489647698	43.1403576609968
31.7441543459291	26.5603758629613	36.8715804972837	31.4343933515528	43.2549611021182
30.42779708747	24.4797456022028	37.275861336522	31.544676392515	41.4498075224533
32.3281991347948	23.1634947210047	37.960344087318	34.0866902707573	42.5795730563153
31.6688816822132	22.4554663791204	37.3941322476411	32.4211731045056	43.6993016512532
32.1240933336817	23.3781022356379	37.2724097808965	34.364272789093	43.0259866691467
30.2078124485737	22.1097582492491	36.4589757885463	33.9708653292116	42.8912338471447
28.8838007522412	22.081589174447	37.6495617318836	34.4990330576406	45.4101083860438
28.4245852628688	23.365580653856	36.6532303857546	31.470574159987	44.0788415390232
25.7136975052872	24.5153663873611	34.748380823815	32.1577446447687	47.1775312226362
29.3818502892824	23.4722619401063	35.93814205508	31.0070279951782	45.9782741094598
28.0265610083905	23.2170289559873	35.5088969476893	28.3595855185297	43.0465450428428
29.6457179515257	25.4458258200979	37.5965887376157	30.3285567033815	43.2918133682704
30.1810731395485	25.9098505693671	36.0117185749995	29.0513198288484	43.8119989521354
31.2330844892445	26.242426685762	38.3116522132889	30.468747632825	40.0982937641085
31.1637202120364	26.1665402971562	36.8896142290219	30.9171416431564	39.1899304666886
30.5754241965271	25.4999451682484	37.3200516534888	31.1245906154513	41.4193122046028
29.2099744607193	24.2443162200692	36.7141243361142	32.9829610148874	39.9105902793176
28.6742689492894	22.8065971944633	38.7184661632104	31.9723119936388	41.3066370624208
28.4951684335634	23.8216895876481	37.3837832217968	30.9779915287651	42.5690211909694
29.5527182072429	22.0999690379246	34.3251237255418	31.4474434003824	43.1676562406738
28.8640404614863	22.9495685961113	35.726602411143	29.9786996139918	44.2222815288197
26.8152229652273	22.734786641508	34.3884419134498	31.0129976973369	44.0582080830076
28.5409228956618	24.5067533376345	35.1813316227087	29.1348647920872	43.613430423915
28.7150390734856	25.2952222216351	36.4669924280374	29.78007104604	43.3698094541081
30.8543015899819	24.9566663373906	35.3208853812805	31.1577621239973	42.5574242446838
29.5164927354969	24.8431458722784	35.0836112879687	31.9858570345586	40.1732856928626
30.3608442931291	25.6425669635017	36.5346170772853	33.6163814540684	40.0972579512261
29.6799744260046	25.3662801204358	36.7597959796202	32.570725842668	39.9547964496786
29.7212048188403	23.5537891167539	34.3586472426281	30.2714501978062	43.1958106797908
28.179832584191	24.6090610417593	34.3628367811183	32.6752068857796	43.3319479445717
29.2530777100176	24.9986702388051	34.9227614628728	33.0076733094187	43.7408032188129
27.9177650507995	25.20295826886	35.8132754284466	30.7379603599196	44.7632611132638
27.1925092390491	24.8349372159379	36.1590105365582	31.7114086210299	42.441520138383
30.1848423448888	24.3154692000021	34.4188568873753	28.5153014579355	43.7655849790017
31.1803636003716	24.22800041896	33.8095940586936	30.5937471290177	43.1973243301168
30.0599376023064	25.6355771504983	37.1958003905004	32.1968330324378	42.8290716742502
31.2463924220453	25.4399362018283	37.0428521647097	32.1242223160997	41.1883706644834
29.9063404395444	24.4666736461727	37.3531493153533	33.2091202302392	40.7537215037109
28.8277497975227	23.6599040007051	37.0704622469316	32.5054627376193	41.5880142257619
31.3967565349084	24.1597584555083	36.1354665223259	31.2488379216883	44.8618975677642
28.797899426635	25.8160420841419	33.7635311836396	31.7116436778962	43.6589116284446
28.1405821434545	25.1614616795441	33.8054122884013	31.9136695190874	44.8793361443233
27.7715489590049	24.9769337334753	34.2410027652206	31.4638870919587	42.015866350994
28.3166289845499	25.2831116430256	34.012157160603	29.609574368513	42.8824392434183
30.5663020963362	24.0411626866583	33.6222732883338	28.9913122115268	43.392059256124
29.9558395149416	23.9924255345612	33.7319425274628	30.2511428684181	43.1443450634326
28.7118879333781	23.1165981701025	34.354763892503	31.9927505640737	43.4766025069569
29.1483567971763	22.4837498258153	36.4964360162249	33.2447513890841	40.4968676374562
31.5029811081711	22.8910530221389	35.6129674346817	30.9760240047695	41.7618127894411
31.2347239658034	23.8100754397181	33.0796270829953	32.0675965638777	41.0171643388755
26.7790230853442	24.0315567198012	34.3345281722604	34.3244747623085	41.9845418152732
29.0665165772064	23.1687201870834	35.0606131546644	32.6046153586726	44.2623320044546
27.545050927515	22.9695137062582	34.5550319602921	28.9290067286154	40.7716934189955
29.6773948570163	25.6223338387603	33.224284931207	31.5708658730798	43.1599593254301
29.9654485926573	26.6501516262248	32.0779353341099	29.7332195740544	45.4359509098761
28.4880877150322	26.9345084103169	33.8505285228377	32.74256491317	44.3027967851508
26.034158230187	26.2905861355935	35.3348635750959	32.9796402406157	39.3120008239781
29.1714017396157	23.9720840819411	35.6784061461569	31.3652673516462	41.9160278745666
31.7149233441475	23.8951147602712	36.4291105380491	27.6663810955018	41.7705555215671
29.4444611239479	25.0780756315815	37.1664633402524	30.7083823206149	44.9563524260402
30.8069785768433	26.2526680295057	36.9110805613157	32.626646447468	43.8543924309302
28.7534190655211	24.6159041672293	35.0397540125106	32.1816681155562	41.7930323439125
29.8431286091289	26.1148010663021	35.1561725639448	31.8117856393306	39.8497244179906
29.8738747453064	26.6671472992067	35.6763055570441	30.2672222372206	40.6386340685233
31.1590790801889	27.4512301519567	35.7717624531342	29.6911357508436	43.5002484002451
30.0795271336152	25.7270011118931	36.5020310670199	29.5760220379473	42.9420573168661
30.3440376863376	25.4968923531203	37.3484980415333	30.3116396624927	41.063695020441
33.3846202377684	24.8427987504454	35.8049974852291	31.1931516521658	42.9421094719622
32.2744807319979	25.7187628207345	32.7796917326717	32.8958555155149	39.9371022162732
30.249793032616	25.2987947687583	35.0095394739677	35.2390838523328	41.5545089225973
29.6669036110431	23.417728665809	36.2332842849628	34.769515026497	41.5251459679046
31.0130582772488	24.954546555533	35.1793097151732	32.8086566170482	41.2392845434256
28.7502789823698	25.9193975565578	32.8283186482774	31.1570613425685	42.8027018979261
29.2967053261695	24.8036304661942	35.0577118507096	33.1036098658014	46.2148328317255
29.9177581118699	25.5677075657523	34.1807656954914	33.909755188708	43.6110301283574
30.7270522544331	25.6811472261066	34.3227801494909	31.6046529762567	44.6679949191411
31.9137476992537	26.2844719563424	34.7613498517267	32.5115290554869	42.5041502008643
32.3818279154047	24.7737035454084	37.2685825679268	33.5932365984176	45.7530510746809
30.3451673394021	24.0195573244528	37.645014323453	33.0251387766653	43.4728416834353
29.7259970730411	24.3335441919084	39.4326276832483	35.7298083135711	43.7706107283634
30.2466122105156	23.6760525571072	40.25348018248	34.0427668214998	44.7984862895424
31.1105379260703	23.8973546205769	37.8166595416709	31.962574600509	45.6696040782486
29.6483555752287	22.8993785791537	36.3505798515564	32.7082729784166	44.1302928432972
29.2507903654818	21.8906344567424	35.1126196691036	34.6916377064691	46.8566391735194
31.5929248744606	22.4446665217733	35.2164863898971	32.7544937539266	45.091811276008
28.9443689246153	23.6990793906738	37.200357399578	30.6074319400614	44.6195614525849
30.4777634209683	25.3215527336818	37.5556332495427	32.8294476834033	42.7185281838909
30.9277481020865	24.9760181410086	35.503962544364	32.0880593650066	44.2215945879597
30.720501045478	26.0744620337756	35.7524925978194	32.7165662607428	41.1027142850276
29.6447525062172	26.1842088243463	38.5838206931355	33.8664757945624	41.0686423867933
29.9623682752771	26.3072812411375	37.2080661120468	33.9075291177425	43.3673316247748
29.206031675487	26.0939495026054	35.2280232960651	34.2714747362691	44.2921828952573
29.9614487044652	26.5302396443763	34.8983374691841	32.7619433307178	43.8945062521286
30.3377316630718	24.7539722955978	35.7223526840057	31.9896520906087	45.4603152986428
30.5068259468256	23.4898218731835	34.5251804638815	32.1210147838742	45.4972358612655
31.8133418075409	24.0448886488621	33.8690770065872	33.9752301023452	47.1622332022312
31.3609049629579	24.8085082101198	32.1074392179952	32.6233245893575	42.9134580234594
31.9559939512894	25.5128895952262	34.7821029146064	32.2178566997968	43.232796074795
29.6205660524472	24.38494593472	34.6421777272314	32.3692255262982	43.2361166969393
31.0547380201289	24.8120734876353	38.2873962083574	33.4700632470044	45.3224553946137
30.8817557456112	25.193345796705	40.7078180423993	32.7652003341069	44.4372503934364
31.8413047291362	25.615909417546	37.1976026203474	36.0761382073014	41.6579454274478
32.6809575261373	24.8908150638991	36.3181045257212	35.043697027189	43.9847799932828
30.1577357564037	24.9497173970357	34.4978887558304	33.8018349582976	44.7969439852012
29.4228509273911	25.2994073893454	34.942608583011	35.4718439858097	43.9134342234117
31.4937831963423	25.5687051672271	35.4138364634068	33.7132613825094	46.7447292679718
28.6344319052282	26.2725808976731	34.3514377196045	32.2795539645565	45.6946277355997
28.8569176681204	25.3329514146006	36.0464589528335	31.9171055796278	44.0591885068717
30.6604146717913	26.2210557244391	34.8475599534334	33.8162021393821	46.0206120657992
30.9429143723335	24.4594106417348	35.9857790151601	32.9554396305589	45.1046066827707
32.8349772654941	23.9210168691194	35.976657180941	34.2561086470311	44.9403413063447
31.8333482326673	24.9697863481981	37.346377192744	32.1402458820361	45.0836028877669
29.2651419564301	24.700721510674	37.0750740927108	34.2326267986894	46.1376655473523
30.4914234308038	24.230821823692	37.9155147375853	32.8283876116501	45.4596505447021
29.1656275089941	24.376168786101	37.6657408301543	30.8198377174366	47.0883891257894
30.5758074553402	25.1408237567367	35.399098612383	32.3669729308968	45.3434227524866
31.0410042900423	24.6504577157582	34.269009919476	31.7754899563848	45.8733974345641
31.6201207642419	24.7798809099208	34.0378382288888	31.6552111085606	45.5885083504593
30.3250492474094	25.884928200224	36.7686557171135	32.4574337805797	40.5079970942603
30.6929676830211	24.4915047789518	38.8466439583943	33.4969877336007	43.7603761003915
30.0514574979118	25.4308576779262	38.3984317512372	32.3923722299213	42.5713747843981
29.7157034676797	24.9583120072218	37.70240415717	31.1093157415709	43.3696921260512
29.9497712734474	25.7353570934982	38.1462305046043	31.4436103573421	43.1009711493765
30.1062241262824	28.1484984938317	38.406945684172	31.7741933534636	44.1565636709056
27.7957767542376	26.7306226821093	37.8177434992183	32.9848803596709	43.8010141594483
29.6035872604708	27.3607073138313	36.8325093524127	30.1130294303425	42.0404023001513
30.8308054435895	27.1164326957005	34.148662361895	30.7668875743039	42.635253572329
29.3639607431151	27.1135615293611	34.7432019726917	31.4006104713428	44.2470783725996
30.669452092184	27.5232289270679	35.6070130173229	32.9342787140077	43.7872412395216
30.8164939876869	25.3357699797094	36.1965532867532	31.7937035510221	41.7805277071484
31.6979405678099	25.5013943338574	37.3145657047514	32.1876452651552	41.2876644290717
31.931798329329	24.4640063392124	35.2008920182773	33.1118285504919	41.1384859645908
30.6661530341258	24.6607311801915	34.4408443885037	34.1381378844356	40.9960390961973
29.9077311589378	23.4983871122811	35.7685806482193	32.8593076777828	42.5199326646125
30.7661388647953	24.7629198009763	33.2834061343213	31.0534044220114	43.2083695142242
28.2502486815289	23.4184635168441	32.5336652005674	32.2007099113791	41.7503575195785
28.3715792498414	24.1143907756772	33.2792409261756	35.085345196282	44.5506838399267
27.3089337405863	25.7718359552234	34.2131475026527	30.9543599128501	42.7029308513368
30.9478929095735	26.1178947136986	35.5969107409739	30.7780260259874	42.9377741224641
31.0638888566172	24.8824841768471	35.5388909132368	29.4910244096769	42.3011714691726
31.4773036673292	25.9683254184051	37.1992804890814	30.5130647808835	45.1992912188765
30.1787490519428	27.8959257508547	37.0862945674068	30.904849901153	43.6603727521798
31.7046086594385	27.4327077716598	37.3274049499843	33.6229006417327	44.0359477784128
32.4037553566741	25.9425027412784	35.8748006338167	33.7619035543003	41.2817308028309
30.4251117993615	24.7139689601884	34.3006158962389	34.1969049125002	40.9762668545121
30.9640234081549	24.4691157925032	35.235087244441	36.4663646878987	43.4058330499512
29.1324639029294	25.2270559878271	33.236149584989	31.2367688212289	44.3774366977152
30.5078644284425	23.5993284040392	33.3855687135882	32.9245619475849	44.9272134710082
30.5086831393968	23.335535157277	33.5888311067521	32.7331630414508	46.1518283832223
31.0571973813451	24.7623303988686	34.911254121832	29.7855692604513	48.3014007901458
31.1381593735825	23.913230360048	36.6169711028401	32.0835311519795	42.2807367907996
29.0003212332892	24.2776478020024	34.2145510699658	32.5346906737462	45.1220482519056
31.808082333577	23.0520066928731	35.3808264545405	32.2252748208032	44.1845126787632
28.5589499517396	23.8543807735409	38.3411670398727	31.2722644214354	39.9775762040888
29.1084572962245	23.8248662589648	38.5367898744245	32.5513759095097	42.8207200137362
29.8069367515942	27.2529351991234	35.926128691037	32.9062098095405	44.5647086143119
28.0825206843191	26.7769344736861	36.0046904436528	30.902156793644	43.2856963113533
29.7935424711328	26.7583339035837	35.5207074191951	33.0659806078177	42.5914635366944
29.9839649625725	26.6003037155139	34.8850050494409	30.3413033013755	43.9552411914659
31.8797181143238	27.1653274170138	35.7283640276893	31.8442026934711	44.3415412746347
32.9452499594082	27.944857413031	35.1396872695145	31.6383514347507	42.5658481437296
32.1872847598154	25.3029025780915	36.4277452107545	33.3163849256143	44.3828806490516
32.1414887494582	25.6428610859506	36.5927462695397	32.7235449319986	42.954681797427
31.232133161988	24.6642986359448	36.5234939577044	35.3308421387885	43.9214471422072
33.3557106532359	24.3979407989361	35.5802407507228	33.8842524004821	43.4111801486326
28.8588298650585	23.3991567189397	35.7848199741386	31.9509348150503	45.8072842393027
29.3225755403307	23.6541412823008	36.7505958808761	36.1111231652789	45.2299482608588
30.1088139180182	24.1812820645716	36.0020846439399	31.4174789265453	45.6849298283108
32.451349109772	23.8266923088989	36.4028089747685	31.1995585519838	44.0823844065474
31.5299217692889	25.6374659944907	36.0806743613321	31.8358749696699	44.6413211023345
31.6908564819706	25.5682402245127	38.2082187887334	34.7494456999876	48.3663302551378
30.4741386184255	26.5848008737161	36.2644617469963	33.7389035922266	44.2772367565106
27.5602182458918	27.4799781683635	37.0273895306416	32.7434025645967	42.7188464791848
30.1772063994679	25.9193582710325	35.4566670675375	32.554801318196	42.818445455659
30.3613020742164	25.0341134815886	35.7427637192877	30.8199806341284	46.2559990304846
29.6712872850674	25.334101962267	35.3786120358995	31.5311089718015	46.572948655501
31.537475161084	25.8148185200318	33.1933864690911	33.0428243889541	45.8979100455503
31.3691114616945	24.3474545249206	34.6791061128946	32.4953558531531	45.0913780578089
30.3921546750454	25.2374378707457	35.0144143422482	33.3441892126286	42.2354651759787
30.5344290244903	25.0527331222203	38.11760194306	32.3609443317871	41.6259982929115
31.3866888602412	22.2043991080293	36.9877567159723	32.5102822948388	44.2392380067406
29.2233058663986	23.3841795416717	35.6273424855807	31.8184253967129	43.5546329483555
29.9626535743601	22.4854942844258	37.6782214572279	32.2260094348563	44.4820555261108
30.1945139327343	24.2594433077838	34.8572032877525	31.8981215359183	42.8805716215716
28.8545425041548	23.8790544436875	35.7289253790084	32.7267056023635	44.1609155633835
29.3485407752535	23.4580486786332	37.539188772446	32.8871001142176	42.7378527301251
27.728880329573	24.1321287390338	36.9978940798321	30.840491567064	43.8278853427773
30.5340884448281	26.4652338874584	37.834028449125	32.7777985405743	43.8061096403293
28.266607077258	26.2716061023454	37.9750474353193	30.4515176866077	44.3894545155645
30.3388592615	26.7325067017424	39.1673521602808	31.0526642054866	43.6244356455852
31.9383268660501	26.5767898997509	36.4470742678699	31.2274665775696	44.1657399462478
30.5520950766649	25.4298040964655	35.6694065312587	31.8680719158415	44.397441414536
30.1559558258737	25.6907833337576	35.4053937543075	35.3070830822695	42.1362138926772
30.4495396171	24.2860012763986	34.3432071174274	34.3478861072191	44.1741805371656
29.1649644527029	25.9206611135402	34.5547970530997	33.276014529529	43.1259631621049
30.3761701323061	23.8982986892998	35.4797896128233	32.4831960507003	42.3169069522168
28.7190547383365	25.4954059264528	35.4948653037785	31.6489707507703	45.2031409020661
28.780235263871	24.4555470069262	34.7101841440615	32.6467338215622	46.3989634710076
30.6068438328661	24.1048305384556	33.1211622476709	31.8629574857842	42.1281874553344
30.2398181935199	23.5586417798168	33.5153680560138	33.6420721244694	42.685242434018
32.0691768992037	23.504388484285	33.9513064179862	32.883092074668	44.7995853286992
32.1298908682588	23.6851410780753	36.825414790684	34.0724526613144	42.9459096056207
29.2492495888072	26.8900394722999	36.9002665578426	33.8180805841854	42.452248126736
29.0659133056651	25.8060355270629	34.9495388669064	34.1555786722722	44.1975812179606
30.1450891666011	26.1809403681214	36.020307464675	32.3376759816654	43.6603914599976
29.3432583424622	23.8398137227607	35.0645844796004	33.5869094449031	43.8547558723399
30.4638796555937	24.8605179842302	35.7256729032822	31.5347484555432	45.1792229858724
31.2128220490286	24.3292396669018	34.5449369575094	31.5583061411052	45.0406104887427
32.8266591955687	24.6382272777549	33.8803789661511	33.3868205227985	44.16802070018
29.8254389634777	25.4498717916731	34.1680999334088	35.1118320841422	46.6946575728365
31.3044139386086	26.2549474984132	36.6524855810515	35.1463902420646	43.9689034607763
29.7346901798639	26.6559941223822	35.2283124313943	33.1032309620551	44.1756305027684
32.2461052761175	25.6312381151576	37.2150772488229	33.3042277667868	41.6113449167706
31.0022900404373	27.0898097301175	36.2137822739149	32.5879261617616	46.5057275154087
30.8966773826543	26.3462381465832	34.6469350748786	34.545554358991	43.9950270713622
31.2754695734554	26.5659092295362	35.598556800263	32.0309773243995	42.9076425966158
31.6967179432047	26.0395966031358	36.7596223809707	33.8006023273106	46.4802428135892
32.386301429694	25.515998537912	36.4156686929032	33.9264057165809	45.0307687679854
29.1012018921862	24.3734350598038	35.7518844612141	32.9908491009739	46.9952510693464
31.6699732329086	22.589861439668	36.4672186730734	32.5082459715953	44.6464422143862
30.9831458272863	21.8918544946922	36.3568458710366	33.0365027691562	44.9021358950404
31.4623218322731	21.9028916633331	36.6975255211035	33.2850030139383	45.0990840559008
31.5060620019823	22.3592751929352	36.0561059178162	32.4058820575071	43.7467652127174
29.7946798227162	24.4931595350212	35.9000900075499	34.729249141335	42.6520521382443
28.7321704798769	25.1661590521359	36.9912854024943	34.6679369537395	42.8903690869785
28.5347533297711	26.812880132685	37.9590018274942	32.775375447192	44.3517901182777
29.4156377878471	26.2667924971445	37.3909560092789	31.9968007218065	43.9268913380224
30.364813347769	27.8482389504462	34.9206011181139	32.4652027784081	47.9760525826051
31.4674992742271	28.4809127845083	36.6682824445219	31.7783241039721	46.348806574528
31.1880176171371	26.4027938227473	37.9562482724162	31.6397634082097	45.0385103820416
32.5747610507416	25.8009752350808	36.2613172805952	33.3194021257889	43.0490289952787
33.0735538680166	25.1678189274895	34.7745654640803	33.382272876418	43.5669599097398
34.1860379060462	23.6621132075869	35.5282302018787	34.6508901922897	43.119198351147
32.9236232345328	23.7647261938126	35.5315050943	35.728694935729	43.4269274219181
30.7575466423033	21.8937794926872	36.7096025866401	36.9737073810496	43.7371354328085
30.6613109884137	21.6530604926888	36.7871410791745	35.6639980649541	43.3513823022161
28.5825197336569	22.3851577161492	36.5876588488545	34.1815337652083	46.0442308626357
30.9438762117093	24.3741375239252	37.0349068368487	32.1774549050799	45.1766956111485
30.7889896711874	26.0764096439995	34.7355339620821	31.3868835359265	47.142530098912
31.3143725983494	27.2772244025646	35.5744072756566	31.6250314969881	44.7056852532335
29.6241385121796	25.9562537272691	37.729185248248	33.3158907884425	44.9414935882866
31.5180991464758	26.5323424120866	39.6582596168245	33.1733008739156	45.106744091892
33.0230481428218	28.6408083074739	40.8825633949285	31.799648290257	43.2877120572723
32.5764249942345	27.6274286782407	41.3904994353488	32.4282157275358	43.5388552822724
31.225127085369	26.3708899404071	39.688943613144	34.2585825205089	44.400055973507
30.4830760782214	25.0817360478171	39.0692258783418	35.3803441457837	45.156978331453
31.9201527048054	25.9020166367511	37.3547656952395	34.0706252857538	42.8452247140199
31.9695419310068	27.7916183854657	36.2189151963798	32.9289138152214	42.7461354251023
29.9847967387107	26.388333733118	36.7528014220085	35.437452679326	45.7961409342093
27.7268303497512	25.7197438308427	37.4994411482053	35.2039311528776	45.7978401545482
31.4764888017146	24.9643626667132	35.6222604694894	31.9964937383178	44.8128436816577
33.8796553982695	23.6143941972534	34.8499303621848	30.5980461600985	45.0783887433892
31.1172053525256	21.8779486589833	35.3804869808564	33.827361208465	45.8041185742855
30.1210825453629	22.0834092498771	35.5566519531722	35.7828456831033	47.355207897307
29.0729338699705	22.0004235475275	37.7279441418781	34.3933128823421	43.6653470558063
29.8429847499417	21.7539156265127	38.2065137554993	33.3828637736404	41.785135857612
29.0164989858038	21.3126597502786	34.8847578760137	31.4686215960981	46.8319331127806
29.4378058761775	24.8725566932751	35.5135847784702	31.6023709356646	47.7862346229841
29.1604049703386	26.5317837905174	36.0034447203606	31.3806613883986	46.2192356987807
30.6982043391878	28.2820940782514	37.4269996384535	32.586685150059	43.6115488245613
28.4497955488436	28.6455913918581	37.5790813726426	31.4710444015436	42.6697985534552
29.8147344387109	28.281639928006	37.5206270160409	33.2748292940496	41.5736331137088
32.0062338695542	25.9140331070562	37.6534849134949	30.2183793855852	42.9631847157862
31.4137236258577	25.774493255135	36.0986430038974	30.8886517151118	43.6044527311527
32.1927044266144	25.4041676526294	36.9302750327553	33.9787723644605	42.8735248071608
32.631858391808	25.7115772102887	35.5887177384272	35.1968728767387	43.3771737827002
30.7904831896546	22.5394890323354	35.2636883170842	34.1886610918429	40.9445960229617
28.8706203754032	22.0897795927525	34.9185952768297	35.346803065308	41.4076067052177
30.0438309500744	23.747842701037	34.6188537013917	34.8966597491861	46.0126788782915
