# Supplementary material for: Inferring Weighted Directed Association Network from Multivariate Time Series with a Synthetic Method of Partial Symbolic Transfer Entropy Spectrum and Granger Causality
Source: PLoS One. 2016 Nov 10;11(11):e0166084. doi: 10.1371/journal.pone.0166084 (PMC5104482; doi:10.1371/journal.pone.0166084)
Supplement: S2 Dataset — (CSV) [file pone.0166084.s002.csv]

permanent	reslong	vislong	resshort	visshort
2170	7390	1870	75800	66200
2060	5130	1420	54700	49400
2660	6350	1670	85000	46800
2320	5640	1420	74600	41000
2750	6730	1770	103900	43000
2000	5170	1420	82000	28400
2160	5560	1370	77000	30000
2260	6000	1650	103600	41500
1840	4490	1270	62900	38600
2040	4220	1290	60700	39000
1920	5120	1990	58800	46600
2560	6730	3520	134800	42100
2220	8710	1870	81200	68700
1460	5020	1100	47700	47500
2020	5970	1400	76200	50800
1990	5590	1310	81900	47400
2280	6000	1540	95400	41300
1850	5390	1420	85400	31800
1980	5090	1560	84400	34500
1980	5220	1530	103400	42600
1650	4110	1140	63000	39400
1690	3860	1230	65500	40900
1470	3510	1500	59200	50200
2160	5630	3570	128000	45800
1780	7000	1750	74400	73000
1540	5210	1480	57100	58000
1830	5660	1410	75600	54000
2450	5140	1170	88300	47800
2570	5210	1540	111100	44800
2000	4460	1300	95000	33400
2200	4970	1410	91500	36800
2190	4910	1620	111400	47000
2010	3940	1330	73700	48200
1880	3020	1190	72800	48300
1720	3260	1580	64900	56300
2810	5740	3860	146300	49700
2100	6670	2320	83100	85300
2000	5180	1520	66200	65700
2410	5580	1650	101700	64600
2020	4850	1460	100100	59000
2180	5200	1740	120100	59800
1900	3950	1550	100200	46200
1780	4080	1410	97000	55200
1690	3750	1460	120600	68200
1710	3710	1160	88400	60600
1730	3510	1060	83500	61000
1730	3540	1610	73200	69600
2170	4270	3500	141800	57200
1910	6780	1950	87700	98900
1870	5150	1390	82700	82500
2040	5130	1440	106000	87600
1820	4300	1330	103900	76100
1990	4210	1470	121000	65900
1590	3700	1460	98800	57800
1510	3600	1390	96900	68800
1700	4280	1480	115400	72200
1330	3480	1020	87500	64000
1590	2970	1100	86500	65900
1760	3110	1570	81800	75500
1740	4010	3720	135300	58800
1800	6650	1950	88900	105000
1610	4340	1200	77100	75100
1840	4790	1470	109000	88100
1710	3710	1230	104000	75000
1560	3710	1400	113000	72200
1340	3200	1260	99000	57000
1510	3230	1370	104500	69000
1720	4140	1390	109400	78300
1390	3280	1110	92900	67200
1710	2700	1160	88700	71400
1590	3060	1770	90500	78300
2070	3920	3710	140200	63700
1750	6540	1940	91700	106500
1800	4170	1460	78800	78600
2170	4750	1780	114700	85800
1710	3710	1420	100700	79800
1720	3670	1570	113300	81100
1750	3330	1640	122800	59100
1720	3510	1760	117900	67000
1710	3950	1680	122200	78500
1830	3590	1450	102900	66600
1830	2760	1550	85300	77400
2130	3190	2300	92800	72600
2380	3730	4420	143800	68400
2240	6410	2450	88400	110300
1990	3870	1870	75400	84000
3040	5100	2340	111200	81400
1930	3720	1830	96300	75800
2110	3730	1900	114600	70100
1920	3460	1910	108300	55500
2410	4150	2220	113400	66300
1880	4100	1970	116600	85300
1880	3700	1560	103400	71900
1670	2860	1470	87300	74200
2410	3260	2140	88200	78300
2390	3820	4790	149800	75800
1940	6320	2240	90100	108600
1970	4520	1610	78800	85800
2150	4430	1850	108900	86700
2010	4010	1620	126300	84000
1890	4520	1750	122000	86000
1710	3790	1720	125100	64400
1660	4060	1560	119600	71900
1910	4590	1730	148800	85400
1500	3660	1300	114600	69200
1560	2870	1140	101600	73500
1760	3480	2120	108800	88500
2270	4530	4630	174100	81700
1760	6520	2160	101100	110800
1690	4600	1500	89900	92100
1740	4700	1710	126800	108800
1480	4470	1630	126400	93100
1690	4220	1950	141400	90000
1360	4000	1720	144700	67200
1460	4340	1730	132800	69800
1520	4270	1910	149000	89200
1310	3580	1280	124200	76600
1240	2940	1180	101500	85400
1490	3130	2000	106100	113600
1870	4250	5020	168100	99800
1600	6510	2590	104200	133800
1520	4260	1580	79900	111900
1580	4520	1980	126100	123800
1570	4340	1740	121600	130100
1510	4080	1880	139500	106600
1430	3480	1780	143100	84800
1450	3730	1880	144100	90100
1540	4350	1970	154500	113200
1440	3470	1410	129500	94300
1380	2770	1370	109800	109400
1600	2810	2000	116200	141100
2190	4030	5080	171100	124600
1950	6630	2800	106700	169100
1650	4260	1780	85500	151600
1940	5060	2130	132500	149200
1580	4420	2080	133700	135700
1800	4040	1990	135600	137600
1410	3270	2050	149400	108600
1740	4090	2150	157700	119900
1760	4500	1960	144500	149900
1560	3490	1660	165400	125900
1560	3060	1540	122700	139700
1510	3160	2230	113700	166500
1970	3990	5010	175000	147500
1880	6580	2540	113200	207700
1660	4320	2110	94400	175200
1720	4650	2610	138600	176600
1810	4620	1970	132400	172400
1750	4130	2000	129200	182500
1570	3920	2280	165700	143400
1800	4670	2370	153300	171900
1530	5070	2030	141900	200300
1440	3950	1980	170300	181600
1520	3660	1790	127800	192500
1610	3690	2610	124100	198200
2050	4880	6050	206700	171800
2060	7360	3250	131700	221700
1860	5140	2320	112700	170900
2080	5420	3150	170900	187300
2090	5260	2500	153000	172700
1820	4430	2260	146700	162000
1810	4210	2950	197800	127000
2150	4940	2720	173800	150600
2160	5570	2340	165400	178400
1890	4170	2280	201700	149700
1990	3620	2160	147000	154800
2100	4070	3230	144200	177000
2840	5040	6830	244900	168300
2580	7920	3730	146700	226100
2310	5390	2670	124400	178400
2450	5800	3070	168600	197000
2600	5800	2740	193400	188000
2550	5230	2770	167900	175500
2250	4770	3360	209800	149000
2590	5740	3090	198400	156300
2560	6300	2720	184300	188000
2290	4770	2550	214300	170000
2530	4280	2480	156200	162000
2430	4510	4130	154900	193300
3230	5800	7490	251200	179200
2820	8110	3650	127900	243600
2770	5860	3710	125100	180000
2900	6100	4020	171500	197600
2400	5720	3020	167000	180900
2450	4820	2960	163900	175000
2160	4890	3790	200900	167900
2620	5460	3560	188900	180000
2550	6500	3370	168000	214600
2030	4410	2980	203100	192900
2170	4280	2820	169800	195200
2400	4630	4730	171900	221700
2620	5370	9070	241300	201400
2810	8480	4200	141400	250000
2540	6380	3690	140600	216300
2520	6060	3540	172200	224300
2470	5670	3400	192900	211700
2310	5370	3010	178700	197000
2080	4600	3610	204600	168500
2130	5780	3980	222900	185400
2390	6200	3160	179900	214100
2060	4530	3020	229900	187500
2050	3870	2710	173100	200400
1930	4390	5060	174600	242900
2850	5660	9170	265400	235200
2770	8830	4320	147600	300800
2320	5580	3320	140800	230000
2580	5740	3320	171900	256100
2520	5470	3140	189900	241700
2390	4920	2810	185100	236100
1920	4480	3740	218400	200300
2330	5280	4040	207100	203900
2460	6000	3310	178800	258500
2010	4440	3120	228800	212300
1970	4190	2600	176900	242700
2050	4200	4970	170300	279900
2750	5170	9360	251500	268800
2530	8430	3690	149900	327400
2200	5860	3430	150300	279100
2470	5610	3550	192000	302200
2400	5930	2970	185100	276400
2110	5030	2720	184500	250400
2000	4650	4180	228800	217400
2320	5690	3890	219000	239400
2180	6180	3090	180000	298000
1940	4790	2980	241500	236400
2020	4320	2520	184300	272200
2190	4450	5410	174600	311500
2670	5440	9880	264500	303900
2970	9510	4590	166100	364400
2170	6130	3410	151900	303500
2360	5810	3840	194600	329000
2110	5910	3250	214600	301200
2150	5490	2660	201700	277800
1870	4670	4630	229400	249300
2500	5980	4430	233600	282500
2430	6250	3360	197500	336200
2040	4740	3300	254600	265600
2070	4260	2810	194000	289000
2220	4610	5840	201100	334300
2980	5740	10270	279500	344100
3070	9770	4310	175800	396600
2250	6270	3950	167200	354000
2540	6600	4290	235900	366700
2380	5910	3290	207400	353900
2180	5230	3020	215900	290300
2020	4900	5270	261800	296900
2330	5880	4980	236800	323100
2440	6430	3910	222400	367500
2070	4730	3930	281500	292200
2030	4480	3370	214100	322900
2450	4770	6720	218200	362300
2740	6000	11790	295000	384400
3000	10540	5250	194400	434300
2520	6700	4100	180200	371100
2720	6810	5000	250400	385100
2650	6340	3890	212700	365700
2390	5660	3700	251300	305400
2520	5460	6330	280200	302900
2690	6520	6350	249300	351100
2550	7170	4740	240000	378100
2100	5310	4750	304200	303200
2200	5170	4080	236900	336200
2330	5330	7520	232500	381900
2670	6180	13350	300700	366100
3330	11030	6450	207300	422700
2420	6630	4650	196900	341200
2780	6880	5540	246600	349100
2840	7050	5160	262500	361200
2710	6500	4820	272800	308400
3370	5650	7500	282300	299200
2520	6410	5550	271100	323700
3060	7870	4140	265600	371300
2250	5310	3990	313500	296300
2480	5620	3570	268000	337300
2470	5460	5160	256500	365300
3210	6660	8610	318100	374700
4640	12010	4630	232700	448600
2870	7070	3960	198500	362800
3160	7390	4640	268900	381600
3140	7060	3590	244300	381700
2730	6480	4090	262400	319200
2680	5540	5500	289200	316700
3170	6810	5620	286600	336000
3650	7710	4790	281100	402000
2870	5820	5110	330700	331200
2930	5740	4450	262000	364600
2910	5720	6560	244300	412700
3500	6100	11070	309300	392600
5450	12550	6480	246900	452000
3120	7390	5090	211800	397400
3330	7180	5840	263100	422800
3710	7070	5590	307700	417100
3510	7200	4690	284900	361000
2940	5650	6560	303800	346000
3670	7310	5970	296900	374000
3880	8350	4730	290400	421500
3270	5790	5400	356200	344900
3330	6250	5190	283700	436700
3230	5990	6820	274500	468900
4400	7370	11860	378300	469300
6250	13910	6410	263100	531900
3540	7680	5430	226900	392900
4140	8380	5580	283800	447800
4200	8300	4830	299900	436900
3520	7860	4660	296000	367300
3100	5770	6560	327600	363800
3950	8230	6720	313500	406200
4190	9100	5750	291700	440500
3490	6060	5620	333000	351500
3530	5980	4730	246500	358200
3360	5350	6890	227400	395000
4330	6850	11900	333200	426100
6680	13700	6480	239500	491300
3680	7780	6460	218600	404000
4080	7980	6510	283500	441400
4190	8030	5150	267900	419500
3470	7280	5530	294500	356700
3280	5730	7650	318600	347500
4070	7530	7590	318700	369400
4600	8510	6190	283400	432600
3490	5660	5980	351600	337500
3470	5600	5370	268400	392900
3550	5310	7920	251100	455200
4510	6870	13050	365100	446900
6840	12620	7440	249100	510500
3980	7170	5910	216400	397700
4230	7340	6080	245500	421600
4180	6850	5210	232100	350100
3970	7060	4730	236300	288300
3570	5680	7430	275600	312000
4670	6710	7560	296500	368000
5350	7950	6560	296900	413400
3990	5360	6160	354300	359700
3850	5060	5570	277900	400300
4200	5390	9710	287200	492100
5280	6790	14430	420200	476000
7910	12300	8080	299700	544100
4590	7060	6240	268200	418500
5180	7320	7300	329700	446100
5200	7710	6170	353600	438700
4650	6980	5770	356200	373100
4200	5700	9740	396500	379100
4940	7160	8320	379500	407300
5720	8370	6190	349100	473700
4200	5580	6490	437900	371700
4590	6120	5770	350600	424500
4600	6030	9680	338600	504000
6070	7290	14440	509100	477700
7720	13180	8690	342300	584300
4880	7760	7080	288800	466200
5330	8020	7200	378400	499700
5460	8390	5370	371200	463100
4790	7910	5530	395800	391900
4310	5820	9950	450000	393800
5510	7710	8030	414100	432400
5690	8610	6330	387600	496500
4740	6160	6200	486600	376400
4920	6360	5520	355300	443600
4750	6360	9030	358800	504700
6300	7800	14360	526800	479900
9300	14780	8620	346300	580700
5060	8080	6140	295600	465700
5560	8520	6300	361500	488700
6230	8930	5880	415300	480500
5220	8050	5290	402900	382200
4560	6760	10460	484100	384900
5690	8530	7850	412700	421900
6200	9350	6420	395800	476500
4890	6550	6400	491300	386300
5010	6820	5820	391000	460200
5120	6650	9760	374900	504000
6560	8190	16010	569200	506500
9720	14670	8780	369500	610400
5390	8040	8030	314900	476200
6250	8800	7760	422500	520500
6870	9320	6940	436400	492100
5520	8010	6430	439700	396500
4900	6680	11310	509200	403200
6320	8860	9350	461700	443000
6720	9720	7560	449500	486900
5520	6680	7890	560600	401400
5360	6740	7000	435000	451600
5460	6430	12140	429900	520900
6940	8320	20510	633400	500300
10500	15010	12060	417900	584700
5730	7930	9070	365700	492600
6850	9160	9700	459200	517700
6590	8750	8290	466500	463000
5730	7740	7880	488500	408000
5200	6730	12570	531500	400000
6430	8000	11260	483500	471900
7410	9770	9660	485400	480000
5750	6590	10440	575700	357600
6000	7090	9710	458000	434600
5760	6660	15820	433500	499700
7460	6690	25610	642600	500700
11040	11030	16220	409600	594000
5620	5420	11300	363100	458800
6600	6300	11650	430100	497300
7410	6900	11890	503900	492000
6150	5390	10420	500400	411600
5370	4970	16370	557400	403000
6770	6330	14440	565500	416300
7710	7020	12560	526700	462100
5940	4960	14280	628900	401200
6160	5190	11960	547700	462400
6160	5480	19860	520400	514200
7780	7020	29480	731200	534200
11700	12670	18570	494400	617300
6680	6140	16090	416800	512500
7180	7080	15430	558700	523000
7670	7460	11490	537100	482900
6690	6470	12430	556200	420200
5850	5760	17620	686700	424400
7160	7540	15780	616600	462800
7990	8690	13990	582600	511700
6440	6090	14850	725800	429100
6300	5950	15310	577700	487000
6530	5980	22070	552100	547600
8010	6470	29530	806700	551000
12090	10510	24750	554200	646300
6260	4840	16160	455000	506800
7340	5420	15230	532600	508100
7570	5850	15300	693000	480700
6970	5770	12810	619400	436700
5810	4920	18070	727100	420100
7080	5770	15880	684700	459600
7920	6720	14520	648900	494600
5980	4670	15570	790600	424300
6290	4360	15720	629000	475900
6530	4590	20380	596400	543100
8170	5950	29910	864200	560500
11950	10100	22380	580100	660300
6210	4940	16070	496600	500900
